# Supplementary material for: Metagenomic analysis of fecal microbiomes reveals genetic potential for diverse hydrogen management strategies in marsupials
Source: mSystems. 2025 Dec 23;11(2):e01608-25. doi: 10.1128/msystems.01608-25 (PMC12911397; doi:10.1128/msystems.01608-25)
Supplement: Supplemental Tables — Tables S1 to S12. [file msystems.01608-25-s0002.xlsx]

## Sheet: S1
Table S1. Sample descriptions
Sample#	Sample_ID	acronym	Location	Common name	Species	Family	Gut	Diet	Gbps (post-filtering)	Host DNA estimate	Mapping genome DB	SingleM microbial fraction	Archaeal%	NCBI Biosample
1	S1	BET2	Hidden Vale Research Station	Rufous bettong	Aepyprymnus rufescens	Potoroidae	Foregut	Omnivore	6.27998	0.000294071	0.50809	0.6793	0.0063904	SAMN44016007
2	S2	DUN1	Currumbin Wildlife Sanctuary	Fat-tailed dunnart	Sminthopsis crassicaudata	Dasyuridae	Carnivore	Carnivore	1.54797	0.0144568	0.342483	0.4631	0.00282844	SAMN44016008
5	S5	BAN1	Hidden Vale Research Station	Northern brown bandicoot	Isoodon macrourus	Peramelidae	Hindgut	Omnivore	8.96734	0.000211073	0.57613	0.7489	0.00515706	SAMN44016009
7	S7	BAN2	Hidden Vale Research Station	Northern brown bandicoot	Isoodon macrourus	Peramelidae	Hindgut	Omnivore	7.6399	0.000370672	0.481293	0.7606	0.00923834	SAMN44016010
8	S8	POT1	Hidden Vale Research Station	Long-nosed potaroo	Potorous tridactylus	Potoroidae	Foregut	Omnivore	8.42415	0.00565875	0.468505	0.6719	0.00590401	SAMN44016011
9	S9	SHN1	Currumbin Wildlife Sanctuary	Southern hairy-nosed wombat	Lasiorhinus latifrons	Vombatidae	Hindgut	Herbivore	2.04386	0.0104835	0.525794	0.6861	0.0144667	SAMN44016012
10	S10	LTK1	Currumbin Wildlife Sanctuary	Lumholtz's tree kangaroo	Dendrolagus lumholtzi	Macropodidae	Foregut	Herbivore	9.97792	0.0018735	0.509595	0.7161	0.00901745	SAMN44016013
11	S11	SHN2	Currumbin Wildlife Sanctuary	Southern hairy-nosed wombat	Lasiorhinus latifrons	Vombatidae	Hindgut	Herbivore	2.2244	0.0827163	0.435269	0.7016	0.0126967	SAMN44016014
12	S12	YEG1	Currumbin Wildlife Sanctuary	Yellow glider	Petaurus australis	Petauridae	Hindgut	Omnivore	4.46377	0.00034876	0.691712	0.8268	0.00157377	SAMN44016015
13	S13	SQG2	Currumbin Wildlife Sanctuary	Squirrel glider	Petaurus norfolcensis	Petauridae	Hindgut	Omnivore	8.45704	0.0205715	0.522767	0.6758	0.00577154	SAMN44016016
14	S14	GRG1	Currumbin Wildlife Sanctuary	Greater glider	Petauroides volans	Pseudocheiridae	Hindgut	Herbivore	6.47167	0.00214392	0.151468	0.8759	0.00370995	SAMN44016017
15	S15	SQG3	Currumbin Wildlife Sanctuary	Squirrel glider	Petaurus norfolcensis	Petauridae	Hindgut	Omnivore	2.58301	0.00343879	0.535609	0.719	0.00627362	SAMN44016018
16	S16	YEG2	Currumbin Wildlife Sanctuary	Yellow glider	Petaurus australis	Petauridae	Hindgut	Omnivore	6.09385	0.0159684	0.656903	0.7474	0.00345053	SAMN44016019
17	S17	GRG2	Currumbin Wildlife Sanctuary	Greater glider	Petauroides volans	Pseudocheiridae	Hindgut	Herbivore	5.67526	0.00355711	0.107813	0.7551	0.00369918	SAMN44016020
18	S18	SQG4	Hidden Vale Research Station	Squirrel glider	Petaurus norfolcensis	Petauridae	Hindgut	Omnivore	1.47565	0.0252186	0.51047	0.7351	0.00916132	SAMN44016021
19	S19	SQG5	Hidden Vale Research Station	Squirrel glider	Petaurus norfolcensis	Petauridae	Hindgut	Omnivore	1.56355	0.00251081	0.572184	0.7749	0.0068581	SAMN44016022
20	S20	DUN2	Currumbin Wildlife Sanctuary	Fat-tailed dunnart	Sminthopsis crassicaudata	Dasyuridae	Carnivore	Carnivore	0.868996	0.00275984	0.689748	0.8824	0.00422898	SAMN44016023
21	S21	POT2	Hidden Vale Research Station	Long-nosed potaroo	Potorous tridactylus	Potoroidae	Foregut	Omnivore	7.0551	0.0050076	0.489424	0.7541	0.00532349	SAMN44016024
22	S22	DUN3	Currumbin Wildlife Sanctuary	Fat-tailed dunnart	Sminthopsis crassicaudata	Dasyuridae	Carnivore	Carnivore	0.811219	0.00732096	0.461005	0.7765	0	SAMN44016025
23	S23	SQG6	Hidden Vale Research Station	Squirrel glider	Petaurus norfolcensis	Petauridae	Hindgut	Omnivore	2.13709	0.0182244	0.572571	0.7296	0.00296235	SAMN44016026
24	S24	KOA1	Currumbin Wildlife Sanctuary	Koala	Phascolarctos cinereus	Phascolarctidae	Hindgut	Herbivore	2.6647	0.000578118	0.618376	0.7575	0.0205801	SAMN44016027
25	S25	KOA2	Lone Pine Koala Sanctuary	Koala	Phascolarctos cinereus	Phascolarctidae	Hindgut	Herbivore	7.05891	0.000856293	0.716952	0.8093	0.00206934	SAMN44016028
27	S27	SHN3	Cairns Tropical Zoo	Southern hairy-nosed wombat	Lasiorhinus latifrons	Vombatidae	Hindgut	Herbivore	7.20431	0.0148103	0.543899	0.7584	0.0112372	SAMN44016029
28	S28	WOM1	Lone Pine Koala Sanctuary	Common wombat	Vombatus ursinus	Vombatidae	Hindgut	Herbivore	9.74508	0.000306178	0.625297	0.7873	0.00824936	SAMN44016030
29	S29	MHG1	Wildlife Habitat	Mahogany glider	Petaurus gracilis	Petauridae	Hindgut	Omnivore	9.24525	0.000221588	0.667171	0.7988	0.0216125	SAMN32033780
30	S30	MHG2	David Fleay Wildlife Park	Mahogany glider	Petaurus gracilis	Petauridae	Hindgut	Omnivore	9.98446	0.033591	0.614234	0.783	0.0192311	SAMN32033782
31	S31	RLP1	Lone Pine Koala Sanctuary	Red-legged pademelon	Thylogale stigmatica	Macropodidae	Foregut	Herbivore	8.81161	0.00248759	0.290589	0.784	0.00967835	SAMN44016033
32	S32	KEG1	Lone Pine Koala Sanctuary	Eastern-grey kangaroo	Macropus giganteus	Macropodidae	Foregut	Herbivore	7.74987	0.000674104	0.201752	0.8181	0.00495981	SAMN44016034
33	S33	LTK2	Wongabel State Forest*	Lumholtz's tree kangaroo	Dendrolagus lumholtzi	Macropodidae	Foregut	Herbivore	6.79277	0.00337702	0.359241	0.811	0.00514209	SAMN44016035
34	S34	SHN4	Lone Pine Koala Sanctuary	Southern hairy-nosed wombat	Lasiorhinus latifrons	Vombatidae	Hindgut	Herbivore	7.77396	0.00351024	0.687163	0.8155	0.0488462	SAMN32033775
35	S35	KOA3	Wildlife Habitat	Koala	Phascolarctos cinereus	Phascolarctidae	Hindgut	Herbivore	7.11343	0.000329184	0.652007	0.7847	0.00160325	SAMN44016037
36	S36	KOA4	Cairns Tropical Zoo	Koala	Phascolarctos cinereus	Phascolarctidae	Hindgut	Herbivore	1.54517	0.00153402	0.617879	0.7984	0.00379457	SAMN44016038
37	S37	BET1	Hidden Vale Research Station	Rufous bettong	Aepyprymnus rufescens	Potoroidae	Foregut	Omnivore	6.21721	0.0214626	0.582043	0.7268	0.00149438	SAMN44016039
Nanopore	S10_SF1292	LTK1							4.68927	0.0104635	0.423423			SAMN44016013
Nanopore	S11_SF1290	SHN2							3.83017	0.00701634	0.453754			SAMN44016014
Nanopore	S24_SF1288	KOA1							6.07072	0.000355637	0.546656			SAMN44016027
Nanopore	S28_SF1293	WOM1							5.89678	5.48945e-06	0.591028			SAMN44016030
Nanopore	S34_SF1294	SHN4							6.28051	3.44537e-06	0.8304			SAMN32033775
*Wild sample

## Sheet: S2
Table S2. Public SRA samples used for comparative analysis
SRA run ID	BioProject	Host	Details	Family	Sample	Gut type	Community^	TestTrain#	Reference
ERR10663674	PRJEB50625	Oryctolagus cuniculus	Rabbit, farmed	Leporidae	Lapin-001	Hindgut	yes	train	Onate et al. 2025
ERR10663678	PRJEB50625	Oryctolagus cuniculus	Rabbit, farmed	Leporidae	Lapin-002	Hindgut	yes	train	Onate et al. 2025
ERR10663682	PRJEB50625	Oryctolagus cuniculus	Rabbit, farmed	Leporidae	Lapin-003-2	Hindgut	yes	train	Onate et al. 2025
ERR10663686	PRJEB50625	Oryctolagus cuniculus	Rabbit, farmed	Leporidae	Lapin-004	Hindgut	yes	train	Onate et al. 2025
ERR10663690	PRJEB50625	Oryctolagus cuniculus	Rabbit, farmed	Leporidae	Lapin-005	Hindgut	yes	train	Onate et al. 2025
ERR10663694	PRJEB50625	Oryctolagus cuniculus	Rabbit, farmed	Leporidae	Lapin-007	Hindgut	yes	train	Onate et al. 2025
ERR10663698	PRJEB50625	Oryctolagus cuniculus	Rabbit, farmed	Leporidae	Lapin-008	Hindgut	yes	train	Onate et al. 2025
ERR10663702	PRJEB50625	Oryctolagus cuniculus	Rabbit, farmed	Leporidae	Lapin-010	Hindgut	yes	train	Onate et al. 2025
ERR10663706	PRJEB50625	Oryctolagus cuniculus	Rabbit, farmed	Leporidae	Lapin-011	Hindgut	yes	train	Onate et al. 2025
ERR10663710	PRJEB50625	Oryctolagus cuniculus	Rabbit, farmed	Leporidae	Lapin-012	Hindgut	yes	train	Onate et al. 2025
ERR10663714	PRJEB50625	Oryctolagus cuniculus	Rabbit, farmed	Leporidae	Lapin-013	Hindgut	no	test	Onate et al. 2025
ERR10663718	PRJEB50625	Oryctolagus cuniculus	Rabbit, farmed	Leporidae	Lapin-014	Hindgut	no	test	Onate et al. 2025
ERR10663722	PRJEB50625	Oryctolagus cuniculus	Rabbit, farmed	Leporidae	Lapin-015	Hindgut	no	test	Onate et al. 2025
ERR10663726	PRJEB50625	Oryctolagus cuniculus	Rabbit, farmed	Leporidae	Lapin-016	Hindgut	no	test	Onate et al. 2025
ERR10663730	PRJEB50625	Oryctolagus cuniculus	Rabbit, farmed	Leporidae	Lapin-017	Hindgut	no	test	Onate et al. 2025
ERR10663734	PRJEB50625	Oryctolagus cuniculus	Rabbit, farmed	Leporidae	Lapin-018	Hindgut	no	test	Onate et al. 2025
ERR10663738	PRJEB50625	Oryctolagus cuniculus	Rabbit, farmed	Leporidae	Lapin-019	Hindgut	no	test	Onate et al. 2025
ERR10663742	PRJEB50625	Oryctolagus cuniculus	Rabbit, farmed	Leporidae	Lapin-020	Hindgut	no	test	Onate et al. 2025
ERR10663746	PRJEB50625	Oryctolagus cuniculus	Rabbit, farmed	Leporidae	Lapin-021	Hindgut	no	test	Onate et al. 2025
ERR10663750	PRJEB50625	Oryctolagus cuniculus	Rabbit, farmed	Leporidae	Lapin-022	Hindgut	no	test	Onate et al. 2025
ERR10663754	PRJEB50625	Oryctolagus cuniculus	Rabbit, farmed	Leporidae	Lapin-023	Hindgut	no	test	Onate et al. 2025
ERR10663758	PRJEB50625	Oryctolagus cuniculus	Rabbit, farmed	Leporidae	Lapin-024	Hindgut	no	test	Onate et al. 2025
ERR10663762	PRJEB50625	Oryctolagus cuniculus	Rabbit, farmed	Leporidae	Lapin-025	Hindgut	no	test	Onate et al. 2025
ERR10663766	PRJEB50625	Oryctolagus cuniculus	Rabbit, farmed	Leporidae	Lapin-026	Hindgut	no	test	Onate et al. 2025
ERR10663770	PRJEB50625	Oryctolagus cuniculus	Rabbit, farmed	Leporidae	Lapin-027	Hindgut	no	test	Onate et al. 2025
ERR10663774	PRJEB50625	Oryctolagus cuniculus	Rabbit, farmed	Leporidae	Lapin-028	Hindgut	no	test	Onate et al. 2025
ERR10663778	PRJEB50625	Oryctolagus cuniculus	Rabbit, farmed	Leporidae	Lapin-030	Hindgut	no	test	Onate et al. 2025
ERR10663782	PRJEB50625	Oryctolagus cuniculus	Rabbit, farmed	Leporidae	Lapin-031	Hindgut	no	test	Onate et al. 2025
ERR10663786	PRJEB50625	Oryctolagus cuniculus	Rabbit, farmed	Leporidae	Lapin-032	Hindgut	no	test	Onate et al. 2025
ERR10663790	PRJEB50625	Oryctolagus cuniculus	Rabbit, farmed	Leporidae	Lapin-033	Hindgut	no	test	Onate et al. 2025
SRR15399167	PRJNA752224	Bos taurus	Angus cattle, research environment	Bovidae	FB.H1	Foregut	yes	train	Zhou et al. 2023
SRR15400190	PRJNA752224	Bos taurus	Angus cattle, research environment	Bovidae	FB.H2	Foregut	yes	train	Zhou et al. 2023
SRR15400202	PRJNA752224	Bos taurus	Angus cattle, research environment	Bovidae	FB.H3	Foregut	yes	train	Zhou et al. 2023
SRR15400239	PRJNA752224	Bos taurus	Angus cattle, research environment	Bovidae	FB.H4	Foregut	yes	train	Zhou et al. 2023
SRR15400370	PRJNA752224	Bos taurus	Angus cattle, research environment	Bovidae	FB.H5	Foregut	yes	train	Zhou et al. 2023
SRR15400542	PRJNA752224	Bos taurus	Angus cattle, research environment	Bovidae	FB.L1	Foregut	yes	train	Zhou et al. 2023
SRR15400569	PRJNA752224	Bos taurus	Angus cattle, research environment	Bovidae	FB.L2	Foregut	yes	train	Zhou et al. 2023
SRR15400573	PRJNA752224	Bos taurus	Angus cattle, research environment	Bovidae	FB.L3	Foregut	yes	train	Zhou et al. 2023
SRR15400583	PRJNA752224	Bos taurus	Angus cattle, research environment	Bovidae	FB.L4	Foregut	yes	test	Zhou et al. 2023
SRR15400720	PRJNA752224	Bos taurus	Angus cattle, research environment	Bovidae	FB.L5	Foregut	yes	test	Zhou et al. 2023
SRR25030028	PRJNA987743	Bos indicus	Nelore bull, farmed	Bovidae	BOS1500	Foregut	yes	train	Conteville et al. 2023
SRR25030037	PRJNA987743	Bos indicus	Nelore bull, farmed	Bovidae	BOS1479	Foregut	yes	train	Conteville et al. 2023
SRR25030044	PRJNA987743	Bos indicus	Nelore bull, farmed	Bovidae	BOS523	Foregut	yes	train	Conteville et al. 2023
SRR25030048	PRJNA987743	Bos indicus	Nelore bull, farmed	Bovidae	BOS516	Foregut	yes	train	Conteville et al. 2023
SRR25030052	PRJNA987743	Bos indicus	Nelore bull, farmed	Bovidae	BOS511	Foregut	yes	train	Conteville et al. 2023
SRR25030058	PRJNA987743	Bos indicus	Nelore bull, farmed	Bovidae	BOS500	Foregut	yes	train	Conteville et al. 2023
SRR25030064	PRJNA987743	Bos indicus	Nelore bull, farmed	Bovidae	BOS490	Foregut	yes	train	Conteville et al. 2023
SRR25030067	PRJNA987743	Bos indicus	Nelore bull, farmed	Bovidae	BOS479	Foregut	yes	train	Conteville et al. 2023
SRR25030076	PRJNA987743	Bos indicus	Nelore bull, farmed	Bovidae	BOS242	Foregut	yes	test	Conteville et al. 2023
SRR25030125	PRJNA987743	Bos indicus	Nelore bull, farmed	Bovidae	BOS1504	Foregut	yes	test	Conteville et al. 2023
SRR28771837	PRJNA1102860	Equus caballus	Horse, feral	Equidae	JW045_2013	Hindgut	yes	train	Stothart et al. 2024
SRR28771924	PRJNA1102860	Equus caballus	Horse, feral	Equidae	K6_2017	Hindgut	yes	train	Stothart et al. 2024
SRR28771925	PRJNA1102860	Equus caballus	Horse, feral	Equidae	K59_2014	Hindgut	yes	train	Stothart et al. 2024
SRR28772418	PRJNA1102860	Equus caballus	Horse, feral	Equidae	A12_2019	Hindgut	yes	train	Stothart et al. 2024
SRR28772442	PRJNA1102860	Equus caballus	Horse, feral	Equidae	J87_2019	Hindgut	yes	train	Stothart et al. 2024
SRR28772447	PRJNA1102860	Equus caballus	Horse, feral	Equidae	F111_2018	Hindgut	yes	train	Stothart et al. 2024
SRR28772509	PRJNA1102860	Equus caballus	Horse, feral	Equidae	P49_2015	Hindgut	yes	train	Stothart et al. 2024
SRR28772513	PRJNA1102860	Equus caballus	Horse, feral	Equidae	JW008_2013	Hindgut	yes	train	Stothart et al. 2024
SRR28772521	PRJNA1102860	Equus caballus	Horse, feral	Equidae	J65_2014	Hindgut	yes	train	Stothart et al. 2024
SRR28772640	PRJNA1102860	Equus caballus	Horse, feral	Equidae	J61_2015	Hindgut	yes	train	Stothart et al. 2024
SRR28772648	PRJNA1102860	Equus caballus	Horse, feral	Equidae	J43_2015	Hindgut	no	test	Stothart et al. 2024
SRR28794230	PRJNA1102860	Equus caballus	Horse, feral	Equidae	L37_2015	Hindgut	no	test	Stothart et al. 2024
SRR28794250	PRJNA1102860	Equus caballus	Horse, feral	Equidae	X97_2016	Hindgut	no	test	Stothart et al. 2024
SRR28794300	PRJNA1102860	Equus caballus	Horse, feral	Equidae	R4_2016	Hindgut	no	test	Stothart et al. 2024
SRR28794378	PRJNA1102860	Equus caballus	Horse, feral	Equidae	A53_2015	Hindgut	no	test	Stothart et al. 2024
SRR28794394	PRJNA1102860	Equus caballus	Horse, feral	Equidae	L41_2015	Hindgut	no	test	Stothart et al. 2024
SRR28794424	PRJNA1102860	Equus caballus	Horse, feral	Equidae	SM052_2013	Hindgut	no	test	Stothart et al. 2024
SRR28794500	PRJNA1102860	Equus caballus	Horse, feral	Equidae	L100_2014	Hindgut	no	test	Stothart et al. 2024
SRR28794508	PRJNA1102860	Equus caballus	Horse, feral	Equidae	S96_2015	Hindgut	no	test	Stothart et al. 2024
SRR28794584	PRJNA1102860	Equus caballus	Horse, feral	Equidae	SM204_2013	Hindgut	no	test	Stothart et al. 2024
SRR28794639	PRJNA1102860	Equus caballus	Horse, feral	Equidae	SM149_2013	Hindgut	no	test	Stothart et al. 2024
SRR28794748	PRJNA1102860	Equus caballus	Horse, feral	Equidae	S101_2014	Hindgut	no	test	Stothart et al. 2024
SRR28794760	PRJNA1102860	Equus caballus	Horse, feral	Equidae	S112_2015	Hindgut	no	test	Stothart et al. 2024
SRR28795075	PRJNA1102860	Equus caballus	Horse, feral	Equidae	K141_2014	Hindgut	no	test	Stothart et al. 2024
SRR28795275	PRJNA1102860	Equus caballus	Horse, feral	Equidae	P14_2015	Hindgut	no	test	Stothart et al. 2024
SRR28795300	PRJNA1102860	Equus caballus	Horse, feral	Equidae	L138_2015	Hindgut	no	test	Stothart et al. 2024
SRR28795561	PRJNA1102860	Equus caballus	Horse, feral	Equidae	M55_2019	Hindgut	no	test	Stothart et al. 2024
SRR28795886	PRJNA1102860	Equus caballus	Horse, feral	Equidae	A125_2018	Hindgut	no	test	Stothart et al. 2024
SRR28795927	PRJNA1102860	Equus caballus	Horse, feral	Equidae	K69_2015	Hindgut	no	test	Stothart et al. 2024
SRR495409	SRP012966	Cavia porcellus	Hartley guinea pigs, research environment	Caviidae	07_22	Hindgut	yes	train	Hildebrand et al. 2012
SRR496625	SRP012966	Cavia porcellus	Hartley guinea pigs, research environment	Caviidae	07_22_I	Hindgut	yes	train	Hildebrand et al. 2012
SRR496626	SRP012966	Cavia porcellus	Hartley guinea pigs, research environment	Caviidae	07_22_3	Hindgut	yes	train	Hildebrand et al. 2012
SRR496699	SRP012966	Cavia porcellus	Hartley guinea pigs, research environment	Caviidae	08_07_1	Hindgut	yes	train	Hildebrand et al. 2012
SRR496700	SRP012966	Cavia porcellus	Hartley guinea pigs, research environment	Caviidae	08_07_2	Hindgut	yes	train	Hildebrand et al. 2012
SRR496701	SRP012966	Cavia porcellus	Hartley guinea pigs, research environment	Caviidae	08_07_3	Hindgut	yes	train	Hildebrand et al. 2012
SRR496702	SRP012966	Cavia porcellus	Hartley guinea pigs, research environment	Caviidae	08_19_1	Hindgut	yes	test	Hildebrand et al. 2012
SRR496703	SRP012966	Cavia porcellus	Hartley guinea pigs, research environment	Caviidae	O8_19_2	Hindgut	yes	test	Hildebrand et al. 2012
SRR5190120	PRJNA340521	Hydrochoerus hydrochaeris	Capybara, captive	Hydrochoeridae	P827	Hindgut	yes	train	Neumann et al. 2017
SRR5190121	PRJNA340521	Hydrochoerus hydrochaeris	Capybara, captive	Hydrochoeridae	P1105	Hindgut	yes	train	Neumann et al. 2017
^ Samples included in marker gene-based community profile analysis
# Inclusion of samples in either training set or test set of methane profile analysis

## Sheet: S3
Table S3. Comparative genome-based relative abundance of archaeal species between Illumina and adaptive Nanopore sequencing
			Genome-based relative abundance
Genome	Taxonomy	Genome GC	S10: Illumina	S10: Nanopore	S11: Illumina	S11: Nanopore	S24: Illumina	S24: Nanopore	S28: Illumina	S28: Nanopore	S34: Illumina	S34: Nanopore
S28_metabat2_refined_bins.tsv.063	d__Archaea;p__Halobacteriota;c__Methanomicrobia;o__Methanomicrobiales;f__Methanocorpusculaceae;g__Methanocorpusculum;s__	53.8	0	0	0	0	0	0	0.12189	1.30958	0	0
S7500_combined_bin.114	d__Archaea;p__Halobacteriota;c__Methanomicrobia;o__Methanomicrobiales;f__Methanocorpusculaceae;g__Methanocorpusculum;s__Methanocorpusculum petauri	51.9	0	0	0	0	0	0	0.072059	0.49664	0.678835	0.772445
GCA_017399555.1	d__Archaea;p__Halobacteriota;c__Methanomicrobia;o__Methanomicrobiales;f__Methanocorpusculaceae;g__Methanocorpusculum;s__Methanocorpusculum sp017399555	50.1	0	0	0	0	0	0	0	0	0	0
S34_concoct_bins.tsv.074	d__Archaea;p__Halobacteriota;c__Methanomicrobia;o__Methanomicrobiales;f__Methanocorpusculaceae;g__Methanocorpusculum;s__Methanocorpusculum vombati	53.4	0	0	0	0	0	0	0.324732	3.93219	3.09397	11.1369
GCF_000016525.1	d__Archaea;p__Methanobacteriota;c__Methanobacteria;o__Methanobacteriales;f__Methanobacteriaceae;g__Methanobrevibacter_A;s__Methanobrevibacter_A smithii	31.3	0.00604707	0.00696052	0	0	0	0	0	0	0	0
S11_concoct_bins.tsv.033	d__Archaea;p__Methanobacteriota;c__Methanobacteria;o__Methanobacteriales;f__Methanobacteriaceae;g__Methanobrevibacter_A;s__Methanobrevibacter_A sp900769095	31.6	0	0	0.708945	0.565259	0	0	0	0	0	0
S10_rosella_refined_bins.tsv.301	d__Archaea;p__Methanobacteriota;c__Methanobacteria;o__Methanobacteriales;f__Methanobacteriaceae;g__Methanobrevibacter_B;s__Methanobrevibacter_B boviskoreani	29.1	0.522303	4.60681	0	0	0	0	0	0	0	0
GCF_000621965.1	d__Archaea;p__Methanobacteriota;c__Methanobacteria;o__Methanobacteriales;f__Methanobacteriaceae;g__Methanobrevibacter_B;s__Methanobrevibacter_B wolinii	24.2	0	0	0	0	0	0	0	0	0	0
S24_rosella_refined_bins.tsv.059	d__Archaea;p__Methanobacteriota;c__Methanobacteria;o__Methanobacteriales;f__Methanobacteriaceae;g__Methanosphaera;s__	19.5	0	0	0	0	2.05096	8.29726	0	0	0	0
S28_concoct_bins.tsv.125	d__Archaea;p__Thermoplasmatota;c__Thermoplasmata;o__Methanomassiliicoccales;f__Methanomethylophilaceae;g__Methanarcanum;s__Methanarcanum hacksteinii	47.5	0	0	0	0	0	0	0.038408	4.23221	0.38472	0.188037
GCF_000300255.1	d__Archaea;p__Thermoplasmatota;c__Thermoplasmata;o__Methanomassiliicoccales;f__Methanomethylophilaceae;g__Methanomethylophilus;s__Methanomethylophilus alvus	55.6	0	0	0	0.00760597	0	0	0	0	0	0
S0463_combined_bin.54	d__Archaea;p__Thermoplasmatota;c__Thermoplasmata;o__Methanomassiliicoccales;f__Methanomethylophilaceae;g__UBA71;s__	55.8	0	0	0	0	0	0	0.00980148	0.518101	0	0
S34_rosella_refined_bins.tsv.068	d__Archaea;p__Thermoplasmatota;c__Thermoplasmata;o__Methanomassiliicoccales;f__Methanomethylophilaceae;g__UBA71;s__	58.7	0	0	0	0	0	0	0.0175789	0.0566233	0.296137	0.427795
	Total archaeal		0.52835	4.61377	0.708945	0.572865	2.05096	8.29726	0.584469	10.5453	4.45366	12.5252
	Populations targeted by adaptive sampling

## Sheet: S4
Table S4. Marsupial genes included in alignment for host tree inference
Marsupial	mtDNA	von Willebrand factor (vWF)	interphotoreceptor retinoid binding protein (IRBP)	breast and ovarian cancer susceptibility 1 (BRCA1)	cytochrome b (cytb)	NADH deyhydrogenase subunit 2 (ND2)
Aepyprymnus rufescens	KJ868095.1	EU160454.1	EU160448.1	EU160439	EU086684.1	JN003377.1
Dendrolagus lumholtzi	KJ868111.1	MK211392.1	ON677547.1	JQ042207.1	JQ042138.1	KJ868111.1
Isoodon macrourus	NC_002746.1	EU160456.1	EU160450.1	EU160441.2	NC_002746.1	NC_002746.1
Lasiorhinus latifrons		FJ624063.1	FJ624015.1	FJ623998.1	HM008259.1
Macropus giganteus	KY996502.1	AJ224670.1	AJ429135.1	FJ603181.1	EF368023.1	KY996502.1
Petauroides volans	KJ868139.1	FJ624064.1	FJ624016.1	AY243455	KJ868139.1	KJ868139.1
Petaurus australis		OP796848.1				GQ323890.1
Petaurus gracilis		MT537936.1			HQ284044.1	GQ323869.1
Petaurus norfolcensis		FJ624065.1	FJ624017.1	FJ623999.1	FJ657658.1	AF300995.1
Phascolarctos cinereus	NC_008133.1	AY243406.1	AY243434.1	AY243445	NC_008133.1	NC_008133.1
Potorous tridactylus	NC_006524.1	FJ603273.1	FJ603218.1	FJ603192.1	NC_006524.1	NC_006524.1
Sminthopsis crassicaudata	NC_007631.1		EF028748.1	KF758458.1	NC_007631.1	NC_007631.1
Thylogale stigmatica		FJ603275.1	FJ603220.1	JQ042209.1	JQ042140.1	JQ042163.1
Vombatus ursinus	AJ304826.1	AF497260.1	AF025386.1	AF284031	AJ304826.1	AJ304826.1
Caluromys philander (outgroup)		FJ159329.1	AY233765.1	FJ159279.1	GU112876.1

## Sheet: S5
Table S5. Genomes and exon-capture sequences included in database for host DNA estimation
Genome	Species	Length
GCA_904813175.1	Aepyprymnus rufescens	2295016
GCA_904810675.1	Dactylopsila palpator	1181341
GCA_904814155.1	Dactylopsila palpator	1585692
GCA_904811055.1	Dactylopsila trivirgata	1982737
GCA_904814225.1	Dactylopsila trivirgata	1082883
GCA_904810745.1	Dendrolagus dorianus notatus	1727212
GCA_904811175.1	Isoodon auratus auratus	1499966
GCA_904811225.1	Isoodon auratus auratus	1703165
GCA_904811015.1	Isoodon auratus barrowensis	1812545
GCA_904812295.1	Isoodon fusciventer	1701300
GCA_904812875.1	Isoodon fusciventer	1681815
GCA_904812165.1	Isoodon macrourus	1641615
GCA_904812175.1	Isoodon macrourus	1701087
GCA_904811065.1	Isoodon macrourus macrourus	2115724
GCA_904811965.1	Isoodon obesulus	1799850
GCA_904813515.1	Isoodon obesulus	1992922
GCA_904811785.1	Isoodon obesulus affinis	1770913
GCA_904812255.1	Isoodon obesulus affinis	1766124
GCA_904811845.1	Isoodon obesulus nauticus	1657949
GCA_904811885.1	Isoodon obesulus nauticus	1732928
GCA_904812125.1	Isoodon obesulus obesulus	1803275
GCA_904813085.1	Isoodon obesulus obesulus	1974778
GCA_904811835.1	Isoodon obesulus peninsulae	1711797
GCA_904811905.1	Isoodon obesulus peninsulae	1630561
GCA_904813145.1	Lasiorhinus latifrons	2405765
GCA_028583105.1	Macropus fuliginosus	3638522883
GCA_904811135.1	Macropus fuliginosus	2228690
GCA_028627215.1	Macropus giganteus	3535619686
GCA_904810925.1	Macropus giganteus	1718739
GCA_904813405.1	Onychogalea fraenata	1879257
GCA_904813415.1	Onychogalea fraenata	387404
GCA_904810985.1	Onychogalea unguifera	2278738
GCA_904813455.1	Petauroides volans	2220189
GCA_904811125.1	Petaurus abidi	2185437
GCA_904814245.1	Petaurus australis	1084391
GCA_904810845.1	Petaurus breviceps	994581
GCA_904813035.1	Petaurus breviceps	538888
GCA_028583685.1	Petaurus breviceps papuanus	3464704272
GCA_904813745.1	Petaurus norfolcensis	1479187
GCA_030178435.1	Phascolarctos cinereus	3235094654
GCA_900166895.1	Phascolarctos cinereus	3603908365
GCA_028658325.1	Potorous gilbertii	3826410559
GCA_904812075.1	Potorous longipes	596453
GCA_904813305.1	Potorous tridactylus	2330508
GCA_904813315.1	Potorous tridactylus	2490745
GCA_028646575.1	Pseudocheirus occidentalis	3603728918
GCA_904813445.1	Pseudocheirus occidentalis	2200390
GCA_904813195.1	Pseudocheirus peregrinus	2232370
GCA_904813215.1	Pseudocheirus peregrinus	2178845
GCA_904810865.1	Pseudochirops albertisii	1601935
GCA_904810905.1	Pseudochirops archeri	784658
GCA_904814145.1	Pseudochirops archeri	1247886
GCA_028646515.1	Pseudochirops corinnae	3503377836
GCA_904813105.1	Pseudochirops corinnae	1513666
GCA_028627135.1	Pseudochirops cupreus	3579892125
GCA_904813895.1	Pseudochirops cupreus	1359315
GCA_904813875.1	Pseudochirulus canescens	1436948
GCA_904814125.1	Pseudochirulus caroli	763420
GCA_904813045.1	Pseudochirulus forbesi	2600256
GCA_904810725.1	Pseudochirulus herbertensis	1596017
GCA_904814065.1	Sminthopsis aitkeni	1756631
GCA_904813735.1	Sminthopsis bindi	1770044
GCA_904810895.1	Sminthopsis crassicaudata	957341
GCA_904814005.1	Sminthopsis crassicaudata	1749001
GCA_904814115.1	Sminthopsis dolichura	1562285
GCA_904814045.1	Sminthopsis gilberti	1433797
GCA_904813645.1	Sminthopsis granulipes	1588824
GCA_904810975.1	Sminthopsis griseoventer	877635
GCA_904814105.1	Sminthopsis griseoventer	1399944
GCA_904810655.1	Sminthopsis hirtipes	459759
GCA_904813665.1	Sminthopsis leucopus	1776034
GCA_904810755.1	Sminthopsis longicaudata	1980396
GCA_904813265.1	Sminthopsis macroura	2458978
GCA_904813715.1	Sminthopsis murina	1655069
GCA_904810625.1	Sminthopsis ooldea	2066147
GCA_904810705.1	Sminthopsis psammophila	2143548
GCA_904813775.1	Sminthopsis virginiae	1366484
GCA_904813815.1	Sminthopsis youngsoni	1730768
GCA_904811155.1	Thylogale billardierii	2296779
GCA_904813725.1	Thylogale browni	601095
GCA_904813845.1	Thylogale browni	1296240
GCA_904811895.1	Trichosurus arnhemensis	1915975
GCA_011100635.1	Trichosurus vulpecula	3359330516
GCA_900497805.2	Vombatus ursinus	3486580222
GCA_904813435.1	Wallabia bicolor	2260631

## Sheet: S6
Table S6. Pfams used for identification of hydrogen metabolism genes
Accession	Name	Description
PF00374	Nickel-dependent hydrogenase
PF02256	Iron hydrogenase small subunit	This family represents the small subunit of the Fe-only hydrogenases EC:1.18.99.1. The subunit is comprised of alternating random coil and alpha helical structures that encompasses the large subunit in a novel protein fold [[cite:PUB00006430]].
PF02662	Methyl-viologen-reducing hydrogenase, delta subunit	This family consist of methyl-viologen-reducing hydrogenase, delta subunit / heterodisulphide reductase. No specific functions have been assigned to this subunit. The aligned region corresponds to almost the entire delta chain sequence and contains 4 conserved cysteine residues. However, in two Archaeoglobus sequences this region corresponds to only the C-terminus of these proteins Swiss:O29030 a…
PF02906	Iron only hydrogenase large subunit, C-terminal domain
PF04422	Coenzyme F420 hydrogenase/dehydrogenase, beta subunit N-term	Coenzyme F420 hydrogenase (EC:1.12.99.1) reduces the low-potential two-electron acceptor coenzyme F420. This family contains the N termini of F420 hydrogenase and dehydrogenase beta subunits [[cite:PUB00009571]], [[cite:PUB00009994]]. The N terminus of Methanobacterium formicicum formate dehydrogenase beta chain (EC:1.2.1.2, Swiss:P06130) is also a member of this family [[cite:PUB00009738]]. This…
PF09877	Energy-converting hydrogenase subunit EhaL	This family of archaeal proteins represents the Energy-converting hydrogenase subunit EhaL [[cite:PUB00096941],[cite:PUB00014600]]. Eha is the essential conduit of electrons from H2 and supports methanogenesis [[cite:PUB00096941]].
PF10622	Energy-converting hydrogenase B subunit P (EhbP)	Ehb (energy-converting hydrogenase B) is an methanogenic archaeal enzyme that functions in one of the metabolic pathways involved in methanol reduction to methane. This family contains subunit P of Ehb.
PF13244	MBH, subunit D	Hydrogen gas-evolving membrane-bound hydrogenase (MBH) is a respiratory complex homologous to the quinone-reducing Complex I. Like Complex I, MBH has peripheral and membrane arms. MBH is made of 14 subunits (MbhA-N). MbhJ, K, L, N and M form the Membrane-anchored hydrogenase module. MbhJ, K, L, N are predicted to be exposed to the cytoplasm and form the peripheral arm. The remaining 10 subunits a…
PF14720	NiFe/NiFeSe hydrogenase small subunit C-terminal	This domain is found at the C-terminus of hydrogenase small subunits including periplasmic [NiFeSe] hydrogenase small subunit, uptake hydrogenase small subunit and periplasmic [NiFe] hydrogenase small subunit. This C-terminal domain binds two of the three iron-sulfur clusters in this enzyme [1-3].
PF17367	NiFe-hydrogenase-type-3 Eha complex subunit A	Energy-converting [NiFe] hydrogenases are membrane-bound enzymes with a six-subunit core: the large and small hydrogenase subunits, plus two hydrophilic proteins and two integral membrane proteins. Their large and small subunits show little sequence similarity to other [NiFe] hydrogenases, except for key conserved residues coordinating the active site and [FeS] cluster. Energy-converting [NiFe] h…
PF20501	MBH, subunit E	Hydrogen gas-evolving membrane-bound hydrogenase (MBH) is a respiratory complex homologous to the quinone-reducing Complex I. Like Complex I, MBH has peripheral and membrane arms. MBH is made of 14 subunits (MbhA-N). MbhJ, K, L, N and M form the Membrane-anchored hydrogenase module. MbhJ, K, L, N are predicted to be exposed to the cytoplasm and form the peripheral arm. The remaining 10 subunits a…
PF22609	Iron hydrogenase 1-like, iron-sulfur centre-binding domain	This entry represents a Fe-S centre binding domain found in iron hydrogenases [1-5].
PF22616	HMD N-terminal domain	This entry represents the N-terminal domain of 5,10-methenyltetrahydromethanopterin hydrogenase (HMD) and related proteins, an enzyme of the methanogenic energy metabolism [1-5]. HMD is an iron-sulphur-cluster-free enzyme that contains an intrinsic CO ligand bound to iron. This domain has a Rossmann fold-like structure that contains a mononucleotide-binding site, which could harbour the GMP moiet…
PF00329	Respiratory-chain NADH dehydrogenase, 30 Kd subunit
PF00346	Respiratory-chain NADH dehydrogenase, 49 Kd subunit
PF03201	H2-forming N5,N10-methylene-tetrahydromethanopterin dehydrogenase

## Sheet: S7
Table S7. Custom module definitions used in methanogenesis pathway inference
Module name	Definition
CO2_to_5-Methyl-THMPT	(K00200+K00201+K00202+K00203-K11261+(K00205,K11260,K00204)) K00672 K01499 (K00319,K13942) K00320
acetate_to_5-Methyl-H4SPT	((K00925 K00625),K01895) (K00193+K00197+K00194)
5-Methyl-THMPT_or_5-Methyl-H4SPT_to_methylCoM	(K00577+K00578+K00579+K00580+K00581-K00582-K00583+K00584)
methanol_to_methylCoM_split	K14080 K04480 K14081
methylamine_to_methylCoM_mtmbtBonly	K14082 K16176,K16178,K14083
methyl-CoM_to_methane	(K00399+K00401+K00402) (K22480+K22481+K22482,K03388+K03389+K03390,K08264+K08265,K03388+K03389+K03390+K14127+(K14126+K14128,K22516+K00125))
mcr	K00399 K00401 K00402
fdhGHI	K00123 K00124 K00127
fdh420	K00125 K22516

## Sheet: S8
Table S8. MAG statistics and public genomes included in dataset								CheckM1	CheckM2	GTDB-Tk
MAG ID	sample/run	sample_id	host	sequencing	Genome DB	Taxonomy GTDB R214	Taxonomy GTDB R220	Marker lineage	# genomes	# markers	# marker sets	Completeness (CheckM1)	Contamination (CheckM1)	Completeness (CheckM2)	Contamination (CheckM2)	comp-diff	Strain heterogeneity	Genome size (bp)	# ambiguous bases	# scaffolds	# contigs	N50 (scaffolds)	N50 (contigs)	Mean scaffold length (bp)	Mean contig length (bp)	Longest scaffold (bp)	Longest contig (bp)	GC	GC std (scaffolds > 1kbp)	Coding density	Translation table	# predicted genes	0	1	2	3	4	5+	Completeness (CheckM2)	Contamination (CheckM2)	Completeness_Model_Used	Translation_Table_Used	Coding_Density	Contig_N50	Average_Gene_Length	Genome_Size	GC_Content	Total_Coding_Sequences	Total_Contigs
S7500_combined_bin.114	S7500	S30	Mahogany glider	illumina	Yes	d__Archaea;p__Halobacteriota;c__Methanomicrobia;o__Methanomicrobiales;f__Methanocorpusculaceae;g__Methanocorpusculum;s__	d__Archaea;p__Halobacteriota;c__Methanomicrobia;o__Methanomicrobiales;f__Methanocorpusculaceae;g__Methanocorpusculum;s__Methanocorpusculum petauri	p__Euryarchaeota (UID54)	90	234	153	93.79	1.31	94.99	0.37	-1.2	0	1912405	0	38	38	68109	68109	50326	50326	235291	235291	51.9	1.53	89.5	11	2050	12	220	2	0	0	0	94.99	0.37	Neural Network (Specific Model)	11	0.895	68109	279.197	1912405	0.52	2050	38
S0009_combined_bin.6	S0009	S34	Southern hairy-nosed wombat	illumina		d__Archaea;p__Halobacteriota;c__Methanomicrobia;o__Methanomicrobiales;f__Methanocorpusculaceae;g__Methanocorpusculum;s__	d__Archaea;p__Halobacteriota;c__Methanomicrobia;o__Methanomicrobiales;f__Methanocorpusculaceae;g__Methanocorpusculum;s__Methanocorpusculum petauri	p__Euryarchaeota (UID54)	90	234	153	92.39	1.31	87.4	0.88	4.99	0	1822755	0	86	86	31005	31005	21194	21194	63512	63512	52.3	1.75	89.61	11	1940	47	185	2	0	0	0	87.4	0.88	Neural Network (Specific Model)	11	0.896	31005	281.407	1822755	0.52	1940	86
S0463_combined_bin.46	S0463	S29	Mahogany glider	illumina		d__Archaea;p__Halobacteriota;c__Methanomicrobia;o__Methanomicrobiales;f__Methanocorpusculaceae;g__Methanocorpusculum;s__	d__Archaea;p__Halobacteriota;c__Methanomicrobia;o__Methanomicrobiales;f__Methanocorpusculaceae;g__Methanocorpusculum;s__Methanocorpusculum petauri	p__Euryarchaeota (UID54)	90	234	153	86.49	3.1	80.03	1.27	6.46	66.67	1571948	0	238	238	8275	8275	6604	6604	43237	43237	52.4	2.33	90.16	11	1840	50	178	6	0	0	0	80.03	1.27	Neural Network (Specific Model)	11	0.901	8275	257.485	1571948	0.52	1840	238
S0009_combined_bin.65	S0009	S34	Southern hairy-nosed wombat	illumina		d__Archaea;p__Halobacteriota;c__Methanomicrobia;o__Methanomicrobiales;f__Methanocorpusculaceae;g__Methanocorpusculum;s__Methanocorpusculum sp001940805	d__Archaea;p__Halobacteriota;c__Methanomicrobia;o__Methanomicrobiales;f__Methanocorpusculaceae;g__Methanocorpusculum;s__Methanocorpusculum vombati	p__Euryarchaeota (UID54)	90	234	153	91.62	1.96	88.37	0.06	3.25	0	1773674	0	58	58	48267	48267	30580	30580	170399	170399	53.4	1.38	88.63	11	1840	35	196	3	0	0	0	88.37	0.06	Neural Network (Specific Model)	11	0.886	48267	285.55	1773674	0.53	1840	58
S0093_combined_bin.5	S0093	S28	Common wombat	illumina		d__Archaea;p__Halobacteriota;c__Methanomicrobia;o__Methanomicrobiales;f__Methanocorpusculaceae;g__Methanocorpusculum;s__Methanocorpusculum sp001940805	d__Archaea;p__Halobacteriota;c__Methanomicrobia;o__Methanomicrobiales;f__Methanocorpusculaceae;g__Methanocorpusculum;s__Methanocorpusculum vombati	p__Euryarchaeota (UID54)	90	234	153	75.78	4.71	70.8	2.52	4.98	75	1408747	0	322	322	4986	4986	4374	4374	18736	18736	53.9	2.21	90.42	11	1662	70	156	8	0	0	0	70.8	2.52	Neural Network (Specific Model)	11	0.904	4986	256.073	1408747	0.54	1662	322
S0484_combined_bin.104	S0484	S26	Southern hairy-nosed wombat	illumina		d__Archaea;p__Methanobacteriota;c__Methanobacteria;o__Methanobacteriales;f__Methanobacteriaceae;g__Methanobrevibacter_A;s__Methanobrevibacter_A sp900769095	d__Archaea;p__Methanobacteriota;c__Methanobacteria;o__Methanobacteriales;f__Methanobacteriaceae;g__Methanobrevibacter_A;s__Methanobrevibacter_A sp900769095	p__Euryarchaeota (UID3)	148	188	125	82.4	1.2	80.64	0.82	1.76	0	1368237	0	97	97	22795	22795	14105	14105	63446	63446	31.9	1.4	90.82	11	1497	24	161	3	0	0	0	80.64	0.82	Neural Network (Specific Model)	11	0.908	22795	277.041	1368237	0.32	1497	97
S1_bin.23	S1	S1	Rufous bettong	illumina		d__Archaea;p__Methanobacteriota;c__Methanobacteria;o__Methanobacteriales;f__Methanobacteriaceae;g__Methanobrevibacter_A;s__Methanobrevibacter_A sp900769095	d__Archaea;p__Methanobacteriota;c__Methanobacteria;o__Methanobacteriales;f__Methanobacteriaceae;g__Methanobrevibacter_A;s__Methanobrevibacter_A sp900769095	k__Archaea (UID2)	207	149	107	94.87	18.41	90.3	3.81	4.57	2.63	1688885	0	313	313	6821	6821	5395	5395	33145	33145	30.8	2.28	90.38	11	2013	9	106	32	2	0	0	90.3	3.81	Neural Network (Specific Model)	11	0.904	6821	253.121	1688885	0.31	2013	313
S9_bin.28	S9	S9	Southern hairy-nosed wombat	illumina		d__Archaea;p__Methanobacteriota;c__Methanobacteria;o__Methanobacteriales;f__Methanobacteriaceae;g__Methanobrevibacter_A;s__Methanobrevibacter_A sp900769095	d__Archaea;p__Methanobacteriota;c__Methanobacteria;o__Methanobacteriales;f__Methanobacteriaceae;g__Methanobrevibacter_A;s__Methanobrevibacter_A sp900769095	k__Archaea (UID2)	207	149	107	84.15	9.35	80.69	1.54	3.46	12.5	1349146	0	174	174	10200	10200	7753	7753	43826	43826	31.3	1.47	91.12	11	1536	25	110	13	1	0	0	80.69	1.54	Neural Network (Specific Model)	11	0.911	10200	267.09	1349146	0.31	1536	174
S10_bin.79	S10	S10	Lumholtz's tree kangaroo	illumina		d__Archaea;p__Methanobacteriota;c__Methanobacteria;o__Methanobacteriales;f__Methanobacteriaceae;g__Methanobrevibacter_B;s__Methanobrevibacter_B boviskoreani	d__Archaea;p__Methanobacteriota;c__Methanobacteria;o__Methanobacteriales;f__Methanobacteriaceae;g__Methanobrevibacter_B;s__Methanobrevibacter_B boviskoreani	p__Euryarchaeota (UID3)	148	188	125	100	0	99.88	0.32	0.12	0	1972770	0	19	19	167311	167311	103830	103830	340480	340480	29	2.64	78.17	11	1689	0	188	0	0	0	0	99.88	0.32	Neural Network (Specific Model)	11	0.782	167311	304.508	1972770	0.29	1689	19
S24_bin.12	S24	S24	Koala	illumina		d__Archaea;p__Methanobacteriota;c__Methanobacteria;o__Methanobacteriales;f__Methanobacteriaceae;g__Methanosphaera;s__	d__Archaea;p__Methanobacteriota;c__Methanobacteria;o__Methanobacteriales;f__Methanobacteriaceae;g__Methanosphaera;s__	p__Euryarchaeota (UID3)	148	188	125	66.4	0	66.57	0.05	-0.17	0	1299262	0	8	8	324283	324283	162407	162407	598038	598038	29.1	1.01	82.98	11	1008	80	108	0	0	0	0	66.57	0.05	Neural Network (Specific Model)	11	0.83	324283	356.77	1299262	0.29	1008	8
S24_new_msp	S24	S24	Koala	illumina		d__Archaea;p__Methanobacteriota;c__Methanobacteria;o__Methanobacteriales;f__Methanobacteriaceae;g__Methanosphaera;s__	d__Archaea;p__Methanobacteriota;c__Methanobacteria;o__Methanobacteriales;f__Methanobacteriaceae;g__Methanosphaera;s__	p__Euryarchaeota (UID3)	148	188	125	98.4	0	96.6	0.04	1.8	0	1813656	0	11	11	324283	324283	164877	164877	598038	598038	28.8	1.06	82.56	11	1443	2	186	0	0	0	0	96.6	0.04	Neural Network (Specific Model)	11	0.826	324283	346.139	1813656	0.29	1443	11
S0009_combined_bin.7	S0009	S34	Southern hairy-nosed wombat	illumina		d__Archaea;p__Thermoplasmatota;c__Thermoplasmata;o__Methanomassiliicoccales;f__Methanomethylophilaceae;g__Methanarcanum;s__Methanarcanum hacksteinii	d__Archaea;p__Thermoplasmatota;c__Thermoplasmata;o__Methanomassiliicoccales;f__Methanomethylophilaceae;g__Methanarcanum;s__Methanarcanum hacksteinii	p__Euryarchaeota (UID3)	148	187	124	96.64	0	98.6	0.19	-1.96	0	1461913	0	70	70	36795	36795	20884	20884	73667	73667	47.5	2.04	91.6	11	1454	6	181	0	0	0	0	98.6	0.19	Neural Network (Specific Model)	11	0.916	36795	307.633	1461913	0.47	1454	70
S0484_combined_bin.21	S0484	S26	Southern hairy-nosed wombat	illumina		d__Archaea;p__Thermoplasmatota;c__Thermoplasmata;o__Methanomassiliicoccales;f__Methanomethylophilaceae;g__Methanarcanum;s__Methanarcanum hacksteinii	d__Archaea;p__Thermoplasmatota;c__Thermoplasmata;o__Methanomassiliicoccales;f__Methanomethylophilaceae;g__Methanarcanum;s__Methanarcanum hacksteinii	p__Euryarchaeota (UID3)	148	187	124	97.18	1.37	95.52	0.25	1.66	33.33	1349796	0	146	146	13638	13638	9245	9245	37523	37523	47.8	1.83	91.78	11	1457	4	180	3	0	0	0	95.52	0.25	Neural Network (Specific Model)	11	0.918	13638	284.113	1349796	0.48	1457	146
S2022_combined_bin.11	S2022	S27	Southern hairy-nosed wombat	illumina		d__Archaea;p__Thermoplasmatota;c__Thermoplasmata;o__Methanomassiliicoccales;f__Methanomethylophilaceae;g__Methanarcanum;s__Methanarcanum hacksteinii	d__Archaea;p__Thermoplasmatota;c__Thermoplasmata;o__Methanomassiliicoccales;f__Methanomethylophilaceae;g__Methanarcanum;s__Methanarcanum hacksteinii	p__Euryarchaeota (UID3)	148	187	124	97.18	0	99.87	0.29	-2.69	0	1393814	0	26	26	91692	91692	53608	53608	168061	168061	47.8	1.42	91.58	11	1405	4	183	0	0	0	0	99.87	0.29	Neural Network (Specific Model)	11	0.916	91692	303.593	1393814	0.48	1405	26
S0463_combined_bin.54	S0463	S29	Mahogany glider	illumina	Yes	d__Archaea;p__Thermoplasmatota;c__Thermoplasmata;o__Methanomassiliicoccales;f__Methanomethylophilaceae;g__UBA71;s__	d__Archaea;p__Thermoplasmatota;c__Thermoplasmata;o__Methanomassiliicoccales;f__Methanomethylophilaceae;g__UBA71;s__	p__Euryarchaeota (UID3)	148	187	124	94.35	1.88	87.66	1.86	6.69	33.33	1383256	0	256	256	6660	6660	5403	5403	25801	25801	55.8	2.36	91.08	11	1613	11	173	3	0	0	0	87.66	1.86	Neural Network (Specific Model)	11	0.911	6660	260.911	1383256	0.56	1613	256
S0009_combined_bin.21	S0009	S34	Southern hairy-nosed wombat	illumina		d__Archaea;p__Thermoplasmatota;c__Thermoplasmata;o__Methanomassiliicoccales;f__Methanomethylophilaceae;g__UBA71;s__	d__Archaea;p__Thermoplasmatota;c__Thermoplasmata;o__Methanomassiliicoccales;f__Methanomethylophilaceae;g__UBA71;s__	p__Euryarchaeota (UID3)	148	187	124	92.34	0	92.58	1.32	-0.24	0	1689669	0	244	244	9445	9445	6924	6924	31187	31187	58.9	2.47	90.66	11	1888	14	173	0	0	0	0	92.58	1.32	Neural Network (Specific Model)	11	0.907	9445	271.479	1689669	0.59	1888	244
S8_bin.23	S8	S8	Long-nosed potaroo	illumina		d__Bacteria;p__Actinomycetota;c__Actinomycetia;o__Actinomycetales;f__Bifidobacteriaceae;g__Bifidobacterium;s__Bifidobacterium boum	d__Bacteria;p__Actinomycetota;c__Actinomycetes;o__Actinomycetales;f__Bifidobacteriaceae;g__Bifidobacterium;s__Bifidobacterium boum	f__Bifidobacteriaceae (UID1458)	77	464	220	97.08	2.17	95.34	2.25	1.74	55.56	1960998	0	120	120	26962	26962	16341	16341	131102	131102	60	1.36	86.36	11	1597	14	441	9	0	0	0	95.34	2.25	Neural Network (Specific Model)	11	0.864	26962	354.161	1960998	0.6	1597	120
S37_bin.16	S37	S37	Rufous bettong	illumina		d__Bacteria;p__Actinomycetota;c__Actinomycetia;o__Actinomycetales;f__Bifidobacteriaceae;g__Bifidobacterium;s__Bifidobacterium globosum	d__Bacteria;p__Actinomycetota;c__Actinomycetes;o__Actinomycetales;f__Bifidobacteriaceae;g__Bifidobacterium;s__Bifidobacterium globosum	f__Bifidobacteriaceae (UID1460)	70	502	225	99.85	1.14	99.86	0.59	-0.01	0	2055156	0	67	67	47423	47423	30673	30673	134525	134525	63.4	2.04	90.18	11	1704	1	493	8	0	0	0	99.86	0.59	Neural Network (Specific Model)	11	0.902	47423	363.097	2055156	0.63	1704	67
S37_bin.40	S37	S37	Rufous bettong	illumina		d__Bacteria;p__Actinomycetota;c__Actinomycetia;o__Actinomycetales;f__Bifidobacteriaceae;g__Bifidobacterium;s__Bifidobacterium longum	d__Bacteria;p__Actinomycetota;c__Actinomycetes;o__Actinomycetales;f__Bifidobacteriaceae;g__Bifidobacterium;s__Bifidobacterium longum	f__Bifidobacteriaceae (UID1462)	65	476	217	53.59	1.15	58.4	1	-4.81	0	1368326	0	47	47	46089	46089	29113	29113	78829	78829	59.9	1.16	86.81	11	1181	238	235	3	0	0	0	58.4	1	Neural Network (Specific Model)	11	0.868	46089	335.783	1368326	0.6	1181	47
S4_bin.19	S4	S4	Rufous bettong or Mahogany glider	illumina	Yes	d__Bacteria;p__Actinomycetota;c__Coriobacteriia;o__Coriobacteriales;f__Atopobiaceae;g__Thermophilibacter;s__	d__Bacteria;p__Actinomycetota;c__Coriobacteriia;o__Coriobacteriales;f__Atopobiaceae;g__Thermophilibacter;s__	p__Actinobacteria (UID2112)	31	211	124	70.19	4.52	76.94	5.97	-6.75	15.38	2120725	0	595	595	4020	4020	3564	3564	24036	24036	66.8	3.3	89.93	11	2353	57	141	13	0	0	0	76.94	5.97	Gradient Boost (General Model)	11	0.899	4020	270.557	2120725	0.67	2353	595
S7877_combined_bin.36	S7877	S33	Lumholtz's tree kangaroo	illumina	Yes	d__Bacteria;p__Actinomycetota;c__Coriobacteriia;o__Coriobacteriales;f__Atopobiaceae;g__Thermophilibacter;s__	d__Bacteria;p__Actinomycetota;c__Coriobacteriia;o__Coriobacteriales;f__Atopobiaceae;g__Thermophilibacter;s__	p__Actinobacteria (UID2112)	31	211	124	69.39	2.69	63.6	3.37	5.79	25	1411992	0	478	478	3164	3164	2953	2953	15947	15947	68.2	2.65	88.83	11	1487	75	132	4	0	0	0	63.6	3.37	Gradient Boost (General Model)	11	0.888	3164	281.504	1411992	0.68	1487	478
S0463_combined_bin.24	S0463	S29	Mahogany glider	illumina		d__Bacteria;p__Actinomycetota;c__Coriobacteriia;o__Coriobacteriales;f__Atopobiaceae;g__Thermophilibacter;s__Thermophilibacter sp012027725	d__Bacteria;p__Actinomycetota;c__Coriobacteriia;o__Coriobacteriales;f__Atopobiaceae;g__Thermophilibacter;s__Thermophilibacter sp012027725	k__Bacteria (UID203)	5449	104	58	56.11	0	34.74	0.09	21.37	0	772509	0	59	59	21511	21511	13093	13093	53819	53819	69.9	2.26	88.85	11	709	62	42	0	0	0	0	34.74	0.09	Neural Network (Specific Model)	11	0.888	21511	323.161	772509	0.7	709	59
S0463_combined_bin.47	S0463	S29	Mahogany glider	illumina		d__Bacteria;p__Actinomycetota;c__Coriobacteriia;o__Coriobacteriales;f__Atopobiaceae;g__Thermophilibacter;s__Thermophilibacter sp012027725	d__Bacteria;p__Actinomycetota;c__Coriobacteriia;o__Coriobacteriales;f__Atopobiaceae;g__Thermophilibacter;s__Thermophilibacter sp012027725	p__Actinobacteria (UID2112)	31	211	124	44.35	0.81	64.3	0.22	-19.95	0	1640134	0	116	116	19974	19974	14139	14139	92250	92250	66.8	2.21	87.37	11	1434	92	118	1	0	0	0	64.3	0.22	Neural Network (Specific Model)	11	0.874	19974	333.487	1640134	0.67	1434	116
S0463_combined_bin.45	S0463	S29	Mahogany glider	illumina	Yes	d__Bacteria;p__Actinomycetota;c__Coriobacteriia;o__Coriobacteriales;f__Coriobacteriaceae;g__Collinsella;s__	d__Bacteria;p__Actinomycetota;c__Coriobacteriia;o__Coriobacteriales;f__Coriobacteriaceae;g__Collinsella;s__	p__Actinobacteria (UID2112)	31	211	124	96.77	3.34	96.59	3.66	0.18	33.33	2110019	0	228	228	12877	12877	9254	9254	110617	110617	69.3	2.68	84.4	11	1855	5	200	6	0	0	0	96.59	3.66	Gradient Boost (General Model)	11	0.844	12877	320.526	2110019	0.69	1855	228
S15_bin.25	S15	S15	Squirrel glider	illumina	Yes	d__Bacteria;p__Actinomycetota;c__Coriobacteriia;o__Coriobacteriales;f__Coriobacteriaceae;g__Collinsella;s__	d__Bacteria;p__Actinomycetota;c__Coriobacteriia;o__Coriobacteriales;f__Coriobacteriaceae;g__Collinsella;s__	p__Actinobacteria (UID2112)	31	211	124	99.19	0	98.51	0.66	0.68	0	2035000	0	51	51	57928	57928	39901	39901	167529	167529	61	1.49	86.89	11	1824	1	210	0	0	0	0	98.51	0.66	Neural Network (Specific Model)	11	0.869	57928	323.598	2035000	0.61	1824	51
S13_bin.60	S13	S13	Squirrel glider	illumina		d__Bacteria;p__Actinomycetota;c__Coriobacteriia;o__Coriobacteriales;f__Coriobacteriaceae;g__Collinsella;s__	d__Bacteria;p__Actinomycetota;c__Coriobacteriia;o__Coriobacteriales;f__Coriobacteriaceae;g__Collinsella;s__	p__Actinobacteria (UID2112)	31	211	124	91.13	1.16	80.26	4.98	10.87	66.67	1830443	0	140	140	22289	22289	13074	13074	84608	84608	61.4	1.82	87.3	11	1667	16	192	3	0	0	0	80.26	4.98	Neural Network (Specific Model)	11	0.873	22289	319.929	1830443	0.61	1667	140
S18_bin.14	S18	S18	Squirrel glider	illumina		d__Bacteria;p__Actinomycetota;c__Coriobacteriia;o__Coriobacteriales;f__Coriobacteriaceae;g__Collinsella;s__	d__Bacteria;p__Actinomycetota;c__Coriobacteriia;o__Coriobacteriales;f__Coriobacteriaceae;g__Collinsella;s__	p__Actinobacteria (UID2112)	31	211	124	75.39	3.94	65.97	3.98	9.42	33.33	1468972	0	400	400	4198	4198	3672	3672	21716	21716	61.9	2.16	88.18	11	1546	52	147	12	0	0	0	65.97	3.98	Neural Network (Specific Model)	11	0.882	4198	279.554	1468972	0.62	1546	400
S4_bin.11	S4	S4	Rufous bettong or Mahogany glider	illumina		d__Bacteria;p__Actinomycetota;c__Coriobacteriia;o__Coriobacteriales;f__Coriobacteriaceae;g__Collinsella;s__	d__Bacteria;p__Actinomycetota;c__Coriobacteriia;o__Coriobacteriales;f__Coriobacteriaceae;g__Collinsella;s__	p__Actinobacteria (UID2112)	31	211	124	91.94	0.97	88.94	0.28	3	50	1870667	0	99	99	35370	35370	18895	18895	166079	166079	61	1.76	87.4	11	1674	13	196	2	0	0	0	88.94	0.28	Neural Network (Specific Model)	11	0.874	35370	325.928	1870667	0.61	1674	99
S6_bin.7	S6	S6	Rufous bettong or Mahogany glider	illumina		d__Bacteria;p__Actinomycetota;c__Coriobacteriia;o__Coriobacteriales;f__Coriobacteriaceae;g__Collinsella;s__	d__Bacteria;p__Actinomycetota;c__Coriobacteriia;o__Coriobacteriales;f__Coriobacteriaceae;g__Collinsella;s__	p__Actinobacteria (UID2112)	31	211	124	88.77	1.61	83.71	4.2	5.06	66.67	1910268	0	282	282	9551	9551	6774	6774	43583	43583	61.1	2.36	87.63	11	1887	31	177	3	0	0	0	83.71	4.2	Neural Network (Specific Model)	11	0.876	9551	296.112	1910268	0.61	1887	282
S7_bin.64	S7	S7	Northern brown bandicoot	illumina		d__Bacteria;p__Actinomycetota;c__Coriobacteriia;o__Coriobacteriales;f__Coriobacteriaceae;g__Collinsella;s__	d__Bacteria;p__Actinomycetota;c__Coriobacteriia;o__Coriobacteriales;f__Coriobacteriaceae;g__Collinsella;s__	p__Actinobacteria (UID2112)	31	211	124	77.92	2.68	68.87	1.84	9.05	33.33	1692702	0	361	361	5765	5765	4688	4688	35249	35249	61.4	2.2	87.68	11	1715	38	167	6	0	0	0	68.87	1.84	Neural Network (Specific Model)	11	0.877	5765	288.806	1692702	0.61	1715	361
S7500_combined_bin.80	S7500	S30	Mahogany glider	illumina		d__Bacteria;p__Actinomycetota;c__Coriobacteriia;o__Coriobacteriales;f__Coriobacteriaceae;g__Collinsella;s__	d__Bacteria;p__Actinomycetota;c__Coriobacteriia;o__Coriobacteriales;f__Coriobacteriaceae;g__Collinsella;s__	p__Actinobacteria (UID2112)	31	211	124	100	0	83.42	0.43	16.58	0	1861531	0	96	96	53167	53167	19390	19390	264682	264682	61.1	1.9	87.44	11	1672	0	211	0	0	0	0	83.42	0.43	Neural Network (Specific Model)	11	0.874	53167	324.877	1861531	0.61	1672	96
S12_bin.48	S12	S12	Yellow glider	illumina		d__Bacteria;p__Actinomycetota;c__Coriobacteriia;o__Coriobacteriales;f__Coriobacteriaceae;g__Collinsella;s__Collinsella tanakaei	d__Bacteria;p__Actinomycetota;c__Coriobacteriia;o__Coriobacteriales;f__Coriobacteriaceae;g__Collinsella;s__Collinsella tanakaei	p__Actinobacteria (UID2112)	31	211	124	95.56	2.69	94.26	1.74	1.3	75	2345906	0	216	216	17074	17074	10860	10860	54786	54786	60.2	2.8	86.13	11	2207	7	200	4	0	0	0	94.26	1.74	Neural Network (Specific Model)	11	0.861	17074	305.535	2345906	0.6	2207	216
S16_bin.47	S16	S16	Yellow glider	illumina		d__Bacteria;p__Actinomycetota;c__Coriobacteriia;o__Coriobacteriales;f__Coriobacteriaceae;g__Collinsella;s__Collinsella tanakaei	d__Bacteria;p__Actinomycetota;c__Coriobacteriia;o__Coriobacteriales;f__Coriobacteriaceae;g__Collinsella;s__Collinsella tanakaei	p__Actinobacteria (UID2112)	31	211	124	98.39	0	92.85	0.01	5.54	0	2353847	0	65	65	85234	85234	36213	36213	266437	266437	59.9	2.47	86.1	11	2096	4	207	0	0	0	0	92.85	0.01	Neural Network (Specific Model)	11	0.861	85234	322.722	2353847	0.6	2096	65
S23_bin.27	S23	S23	Squirrel glider	illumina		d__Bacteria;p__Actinomycetota;c__Coriobacteriia;o__Coriobacteriales;f__Coriobacteriaceae;g__Collinsella;s__Collinsella tanakaei	d__Bacteria;p__Actinomycetota;c__Coriobacteriia;o__Coriobacteriales;f__Coriobacteriaceae;g__Collinsella;s__Collinsella tanakaei	p__Actinobacteria (UID2112)	31	211	124	83.71	4.79	78.08	1.62	5.63	30	2193234	0	485	485	5409	5409	4522	4522	33385	33385	60	3.14	86.01	11	2299	44	157	10	0	0	0	78.08	1.62	Neural Network (Specific Model)	11	0.86	5409	273.855	2193234	0.6	2299	485
S4_bin.8	S4	S4	Rufous bettong or Mahogany glider	illumina		d__Bacteria;p__Actinomycetota;c__Coriobacteriia;o__Coriobacteriales;f__Coriobacteriaceae;g__Collinsella;s__Collinsella tanakaei	d__Bacteria;p__Actinomycetota;c__Coriobacteriia;o__Coriobacteriales;f__Coriobacteriaceae;g__Collinsella;s__Collinsella tanakaei	p__Actinobacteria (UID2112)	31	211	124	70.97	0	86.26	0.01	-15.29	0	2251329	0	13	13	238671	238671	173179	173179	474000	474000	60.3	1.41	85.26	11	2010	45	166	0	0	0	0	86.26	0.01	Neural Network (Specific Model)	11	0.853	238671	318.835	2251329	0.6	2010	13
S6_bin.10	S6	S6	Rufous bettong or Mahogany glider	illumina		d__Bacteria;p__Actinomycetota;c__Coriobacteriia;o__Coriobacteriales;f__Coriobacteriaceae;g__Collinsella;s__Collinsella tanakaei	d__Bacteria;p__Actinomycetota;c__Coriobacteriia;o__Coriobacteriales;f__Coriobacteriaceae;g__Collinsella;s__Collinsella tanakaei	p__Actinobacteria (UID2112)	31	211	124	70.97	0	86.19	0.02	-15.22	0	2242016	0	14	14	192284	192284	160144	160144	344937	344937	60.4	1.38	85.45	11	2005	45	166	0	0	0	0	86.19	0.02	Neural Network (Specific Model)	11	0.855	192284	318.982	2242016	0.6	2005	14
S35_bin.29	S35	S35	Koala	illumina	Yes	d__Bacteria;p__Actinomycetota;c__Coriobacteriia;o__Coriobacteriales;f__Eggerthellaceae;g__;s__	d__Bacteria;p__Actinomycetota;c__Coriobacteriia;o__Coriobacteriales;f__Eggerthellaceae;g__Enteroscipio;s__	p__Actinobacteria (UID2112)	31	211	124	89.83	1.61	78.82	1.92	11.01	50	1273694	0	259	259	5689	5689	4917	4917	16112	16112	49.6	2.22	88.94	11	1377	22	187	2	0	0	0	78.82	1.92	Gradient Boost (General Model)	11	0.889	5689	274.704	1273694	0.5	1377	259
S7877_combined_bin.15	S7877	S33	Lumholtz's tree kangaroo	illumina	Yes	d__Bacteria;p__Actinomycetota;c__Coriobacteriia;o__Coriobacteriales;f__Eggerthellaceae;g__Aphodovivens;s__	d__Bacteria;p__Actinomycetota;c__Coriobacteriia;o__Coriobacteriales;f__Eggerthellaceae;g__Aphodovivens;s__	p__Actinobacteria (UID2112)	31	211	124	64.16	1.73	57.07	1.38	7.09	33.33	1283023	0	456	456	2996	2996	2813	2813	11173	11173	66.6	2.51	86.83	11	1333	85	123	3	0	0	0	57.07	1.38	Gradient Boost (General Model)	11	0.868	2996	278.956	1283023	0.67	1333	456
S37_bin.1	S37	S37	Rufous bettong	illumina		d__Bacteria;p__Actinomycetota;c__Coriobacteriia;o__Coriobacteriales;f__Eggerthellaceae;g__Eggerthella;s__Eggerthella lenta	d__Bacteria;p__Actinomycetota;c__Coriobacteriia;o__Coriobacteriales;f__Eggerthellaceae;g__Eggerthella;s__Eggerthella lenta	p__Actinobacteria (UID2112)	31	211	124	94.38	4.1	95.43	3.66	-1.05	50	3278924	0	385	385	12231	12231	8516	8516	50983	50983	64.2	2.83	87.9	11	3017	18	185	8	0	0	0	95.43	3.66	Neural Network (Specific Model)	11	0.879	12231	318.937	3278924	0.64	3017	385
S14_bin.49	S14	S14	Greater glider	illumina	Yes	d__Bacteria;p__Actinomycetota;c__Coriobacteriia;o__Coriobacteriales;f__Eggerthellaceae;g__Enteroscipio;s__	d__Bacteria;p__Actinomycetota;c__Coriobacteriia;o__Coriobacteriales;f__Eggerthellaceae;g__Enteroscipio;s__	p__Actinobacteria (UID2112)	31	211	124	88.71	0.88	85.95	0.39	2.76	0	1229076	0	105	105	17737	17737	11705	11705	47242	47242	51.7	1.75	90.25	11	1122	24	185	2	0	0	0	85.95	0.39	Gradient Boost (General Model)	11	0.902	17737	329.939	1229076	0.52	1122	105
S35_bin.39	S35	S35	Koala	illumina	Yes	d__Bacteria;p__Actinomycetota;c__Coriobacteriia;o__Coriobacteriales;f__UMGS124;g__;s__	d__Bacteria;p__Actinomycetota;c__Coriobacteriia;o__Coriobacteriales;f__UMGS124;g__;s__	p__Actinobacteria (UID2112)	31	211	124	97.58	1.1	97.85	0.76	-0.27	80	1717960	0	18	18	153081	153081	95442	95442	304313	304313	56.1	1.45	90.45	11	1491	3	203	5	0	0	0	97.85	0.76	Gradient Boost (General Model)	11	0.905	153081	348.119	1717960	0.56	1491	18
S35_bin.64	S35	S35	Koala	illumina	Yes	d__Bacteria;p__Actinomycetota;c__Coriobacteriia;o__Coriobacteriales;f__UMGS124;g__JAHZGC01;s__	d__Bacteria;p__Actinomycetota;c__Coriobacteriia;o__Coriobacteriales;f__UMGS124;g__;s__	p__Actinobacteria (UID2112)	31	211	124	83.7	0.4	78.98	0.48	4.72	100	1377893	0	292	292	5668	5668	4718	4718	17806	17806	56.1	3.2	91.65	11	1382	43	167	1	0	0	0	78.98	0.48	Gradient Boost (General Model)	11	0.916	5668	305.306	1377893	0.56	1382	292
S23_bin.8	S23	S23	Squirrel glider	illumina		d__Bacteria;p__Bacillota;c__Bacilli;o__Erysipelotrichales;f__Coprobacillaceae;g__Catenibacterium;s__Catenibacterium mitsuokai	d__Bacteria;p__Bacillota_I;c__Bacilli_A;o__Erysipelotrichales;f__Coprobacillaceae;g__Catenibacterium;s__Catenibacterium mitsuokai	k__Bacteria (UID2372)	131	177	106	63.62	2.02	60.51	4.31	3.11	0	1222999	0	417	417	3090	3090	2932	2932	17092	17092	34.3	1.66	91.2	11	1504	63	111	3	0	0	0	60.51	4.31	Gradient Boost (General Model)	11	0.912	3090	247.674	1222999	0.34	1504	417
S7_bin.71	S7	S7	Northern brown bandicoot	illumina	Yes	d__Bacteria;p__Bacillota;c__Bacilli;o__Erysipelotrichales;f__Coprobacillaceae;g__Fimiplasma;s__	d__Bacteria;p__Bacillota_I;c__Bacilli_A;o__Erysipelotrichales;f__Coprobacillaceae;g__Fimiplasma;s__	k__Bacteria (UID2372)	131	177	106	99.06	0	98.26	1.58	0.8	0	2370511	0	59	59	63562	63562	40178	40178	167128	167128	36.2	1.56	89.07	11	2425	1	176	0	0	0	0	98.26	1.58	Gradient Boost (General Model)	11	0.891	63562	290.955	2370511	0.36	2425	59
S5_bin.47	S5	S5	Northern brown bandicoot	illumina	Yes	d__Bacteria;p__Bacillota;c__Bacilli;o__Erysipelotrichales;f__Coprobacillaceae;g__MGBC140090;s__	d__Bacteria;p__Bacillota_I;c__Bacilli_A;o__Erysipelotrichales;f__Coprobacillaceae;g__CALDMQ01;s__	k__Bacteria (UID2372)	131	177	106	65.86	0.41	60.47	2.21	5.39	100	1341300	0	387	387	3873	3873	3465	3465	28391	28391	30.4	1.62	92.45	11	1609	83	92	2	0	0	0	60.47	2.21	Gradient Boost (General Model)	11	0.924	3873	257.397	1341300	0.3	1609	387
S7_bin.77	S7	S7	Northern brown bandicoot	illumina	Yes	d__Bacteria;p__Bacillota;c__Bacilli;o__Erysipelotrichales;f__Coprobacillaceae;g__MGBC163490;s__	d__Bacteria;p__Bacillota_I;c__Bacilli_A;o__Erysipelotrichales;f__Coprobacillaceae;g__MGBC163490;s__	k__Bacteria (UID2372)	131	177	106	55.55	2.83	59.63	1.92	-4.08	25	1868197	0	127	127	23060	23060	14710	14710	74599	74599	29.2	1.69	88.23	11	1901	94	79	4	0	0	0	59.63	1.92	Gradient Boost (General Model)	11	0.882	23060	289.564	1868197	0.29	1901	127
S5_bin.24	S5	S5	Northern brown bandicoot	illumina	Yes	d__Bacteria;p__Bacillota;c__Bacilli;o__Erysipelotrichales;f__Coprobacillaceae;g__Thomasclavelia;s__	d__Bacteria;p__Bacillota_I;c__Bacilli_A;o__Erysipelotrichales;f__Coprobacillaceae;g__Thomasclavelia;s__	k__Bacteria (UID2372)	131	177	106	91.04	0.94	94.14	3.28	-3.1	0	2224102	0	157	157	21006	21006	14166	14166	80292	80292	31.9	1.92	89.42	11	2290	12	164	1	0	0	0	94.14	3.28	Gradient Boost (General Model)	11	0.894	21006	289.973	2224102	0.32	2290	157
S0463_combined_bin.18	S0463	S29	Mahogany glider	illumina		d__Bacteria;p__Bacillota;c__Bacilli;o__Erysipelotrichales;f__Coprobacillaceae;g__Thomasclavelia;s__Thomasclavelia ramosa	d__Bacteria;p__Bacillota_I;c__Bacilli_A;o__Erysipelotrichales;f__Coprobacillaceae;g__Thomasclavelia;s__Thomasclavelia ramosa	k__Bacteria (UID2372)	131	177	106	100	0	100	3.21	0	0	3504268	0	54	54	121816	121816	64893	64893	329470	329470	31.4	1.4	88.55	11	3441	0	177	0	0	0	0	100	3.21	Gradient Boost (General Model)	11	0.885	121816	301.112	3504268	0.31	3441	54
S37_bin.24	S37	S37	Rufous bettong	illumina		d__Bacteria;p__Bacillota;c__Bacilli;o__Erysipelotrichales;f__Coprobacillaceae;g__Thomasclavelia;s__Thomasclavelia ramosa	d__Bacteria;p__Bacillota_I;c__Bacilli_A;o__Erysipelotrichales;f__Coprobacillaceae;g__Thomasclavelia;s__Thomasclavelia ramosa	k__Bacteria (UID2372)	131	177	106	95.28	4.43	99.21	9.44	-3.93	12.5	3972462	0	363	363	18816	18816	10943	10943	81095	81095	30.9	2.34	87.96	11	4143	6	163	8	0	0	0	99.21	9.44	Gradient Boost (General Model)	11	0.88	18816	281.657	3972462	0.31	4143	363
S7500_combined_bin.55	S7500	S30	Mahogany glider	illumina		d__Bacteria;p__Bacillota;c__Bacilli;o__Erysipelotrichales;f__Coprobacillaceae;g__Thomasclavelia;s__Thomasclavelia ramosa	d__Bacteria;p__Bacillota_I;c__Bacilli_A;o__Erysipelotrichales;f__Coprobacillaceae;g__Thomasclavelia;s__Thomasclavelia ramosa	k__Bacteria (UID2372)	131	177	106	100	1.89	100	6.74	0	0	3922368	0	81	81	113735	113735	48424	48424	291384	291384	31.1	1.86	88.13	11	3884	0	175	2	0	0	0	100	6.74	Gradient Boost (General Model)	11	0.881	113735	297.249	3922368	0.31	3884	81
S7500_combined_bin.108	S7500	S30	Mahogany glider	illumina	Yes	d__Bacteria;p__Bacillota;c__Bacilli;o__Erysipelotrichales;f__Erysipelotrichaceae;g__Breznakia;s__	d__Bacteria;p__Bacillota_I;c__Bacilli_A;o__Erysipelotrichales;f__Erysipelotrichaceae;g__CAMQRS01;s__	k__Bacteria (UID2372)	131	177	106	96.23	0.94	96.53	1.68	-0.3	0	1982036	0	54	54	76277	76277	36704	36704	150785	150785	33	1.02	90.74	11	2006	5	171	1	0	0	0	96.53	1.68	Gradient Boost (General Model)	11	0.907	76277	299.48	1982036	0.33	2006	54
S7500_combined_bin.6	S7500	S30	Mahogany glider	illumina	Yes	d__Bacteria;p__Bacillota;c__Bacilli;o__Erysipelotrichales;f__Erysipelotrichaceae;g__Dielma;s__	d__Bacteria;p__Bacillota_I;c__Bacilli_A;o__Erysipelotrichales;f__Erysipelotrichaceae;g__Dielma;s__	k__Bacteria (UID2372)	131	177	106	90.19	2.59	90.2	5.47	-0.01	0	2663119	0	421	421	8289	8289	6325	6325	32544	32544	42.1	2.32	89.03	11	2805	50	123	4	0	0	0	90.2	5.47	Gradient Boost (General Model)	11	0.89	8289	282.307	2663119	0.42	2805	421
S0463_combined_bin.12	S0463	S29	Mahogany glider	illumina	Yes	d__Bacteria;p__Bacillota;c__Bacilli;o__Erysipelotrichales;f__Erysipelotrichaceae;g__Faecalitalea;s__	d__Bacteria;p__Bacillota_I;c__Bacilli_A;o__Erysipelotrichales;f__Erysipelotrichaceae;g__Faecalitalea;s__	k__Bacteria (UID2372)	131	177	106	92.59	2.83	89.18	4.03	3.41	0	2243338	0	190	190	18550	18550	11807	11807	65143	65143	33.2	1.74	91.16	11	2286	37	136	4	0	0	0	89.18	4.03	Neural Network (Specific Model)	11	0.912	18550	298.793	2243338	0.33	2286	190
S16_bin.54	S16	S16	Yellow glider	illumina		d__Bacteria;p__Bacillota;c__Bacilli;o__Erysipelotrichales;f__Erysipelotrichaceae;g__Faecalitalea;s__	d__Bacteria;p__Bacillota_I;c__Bacilli_A;o__Erysipelotrichales;f__Erysipelotrichaceae;g__Faecalitalea;s__	k__Bacteria (UID2372)	131	177	106	54.76	1.68	55.3	1.71	-0.54	0	893377	0	313	313	2912	2912	2854	2854	14231	14231	34.4	1.69	93.3	11	1112	66	107	4	0	0	0	55.3	1.71	Gradient Boost (General Model)	11	0.933	2912	250.337	893377	0.34	1112	313
S0093_combined_bin.155	S0093	S28	Common wombat	illumina		d__Bacteria;p__Bacillota;c__Bacilli;o__Erysipelotrichales;f__Erysipelotrichaceae;g__Holdemania;s__Holdemania filiformis	d__Bacteria;p__Bacillota_I;c__Bacilli_A;o__Erysipelotrichales;f__Erysipelotrichaceae;g__Holdemania;s__Holdemania filiformis	k__Bacteria (UID2372)	131	176	105	71.46	2.7	74.04	2.62	-2.58	50	2322685	0	714	714	3530	3530	3253	3253	16805	16805	51.7	3.3	87.85	11	2627	40	132	4	0	0	0	74.04	2.62	Gradient Boost (General Model)	11	0.878	3530	259.376	2322685	0.52	2627	714
S1_bin.43	S1	S1	Rufous bettong	illumina		d__Bacteria;p__Bacillota;c__Bacilli;o__Erysipelotrichales;f__Erysipelotrichaceae;g__JALEVB01;s__JALEVB01 sp022780745	d__Bacteria;p__Bacillota_I;c__Bacilli_A;o__Erysipelotrichales;f__Erysipelotrichaceae;g__JALEVB01;s__JALEVB01 sp022780745	k__Bacteria (UID2372)	131	176	105	93.95	1.75	89.53	2.63	4.42	0	1796288	0	317	317	8362	8362	5666	5666	29302	29302	31.4	2	92.63	11	1961	15	158	3	0	0	0	89.53	2.63	Gradient Boost (General Model)	11	0.926	8362	283.427	1796288	0.31	1961	317
S2_bin.3	S2	S2	Fat-tailed dunnart	illumina		d__Bacteria;p__Bacillota;c__Bacilli;o__Lactobacillales;f__Enterococcaceae;g__Enterococcus;s__Enterococcus faecalis	d__Bacteria;p__Bacillota;c__Bacilli;o__Lactobacillales;f__Enterococcaceae;g__Enterococcus;s__Enterococcus faecalis	o__Lactobacillales (UID544)	293	475	267	97	0.95	97.71	1.97	-0.71	60	2585089	0	284	284	14760	14760	9102	9102	110490	110490	37.8	1.67	89.25	11	2605	11	459	5	0	0	0	97.71	1.97	Neural Network (Specific Model)	11	0.892	14760	295.57	2585089	0.38	2605	284
S22_bin.3	S22	S22	Fat-tailed dunnart	illumina		d__Bacteria;p__Bacillota;c__Bacilli;o__Lactobacillales;f__Streptococcaceae;g__Lactococcus;s__Lactococcus petauri	d__Bacteria;p__Bacillota;c__Bacilli;o__Lactobacillales;f__Streptococcaceae;g__Lactococcus;s__Lactococcus petauri	o__Lactobacillales (UID543)	294	469	262	70.99	0	67.07	0.01	3.92	0	1200698	0	14	14	224966	224966	85764	85764	582531	582531	38.5	1.44	89.58	11	1206	116	353	0	0	0	0	67.07	0.01	Neural Network (Specific Model)	11	0.896	224966	297.793	1200698	0.39	1206	14
S37_bin.33	S37	S37	Rufous bettong	illumina		d__Bacteria;p__Bacillota;c__Bacilli;o__Lactobacillales;f__Streptococcaceae;g__Streptococcus;s__Streptococcus anginosus_C	d__Bacteria;p__Bacillota;c__Bacilli;o__Lactobacillales;f__Streptococcaceae;g__Streptococcus;s__Streptococcus hominis	g__Streptococcus (UID559)	118	610	282	96.03	0.65	94.98	1.45	1.05	33.33	1747037	0	153	153	18042	18042	11418	11418	49531	49531	38.9	1.95	88.55	11	1762	26	581	3	0	0	0	94.98	1.45	Neural Network (Specific Model)	11	0.885	18042	293.129	1747037	0.39	1762	153
S5_bin.39	S5	S5	Northern brown bandicoot	illumina		d__Bacteria;p__Bacillota;c__Bacilli;o__Lactobacillales;f__Streptococcaceae;g__Streptococcus;s__Streptococcus lutetiensis	d__Bacteria;p__Bacillota;c__Bacilli;o__Lactobacillales;f__Streptococcaceae;g__Streptococcus;s__Streptococcus lutetiensis	o__Lactobacillales (UID544)	293	475	267	76.03	0	71.91	0.18	4.12	0	1268246	0	22	22	81992	81992	57647	57647	182604	182604	37.7	0.73	87.83	11	1295	111	364	0	0	0	0	71.91	0.18	Neural Network (Specific Model)	11	0.878	81992	287.161	1268246	0.38	1295	22
S10_bin.116	S10	S10	Lumholtz's tree kangaroo	illumina		d__Bacteria;p__Bacillota;c__Bacilli;o__ML615J-28;f__CAG-313;g__CAG-313;s__	d__Bacteria;p__Bacillota_I;c__Bacilli_A;o__ML615J-28;f__CAG-313;g__CAG-313;s__	k__Bacteria (UID2328)	3167	126	75	94.78	0	81.03	0.32	13.75	0	1797993	0	58	58	53745	53745	30999	30999	125077	125077	27	1.82	91.17	11	1660	28	98	0	0	0	0	81.03	0.32	Gradient Boost (General Model)	11	0.912	53745	329.801	1797993	0.27	1660	58
S0009_combined_bin.85	S0009	S34	Southern hairy-nosed wombat	illumina		d__Bacteria;p__Bacillota;c__Bacilli;o__ML615J-28;f__CAG-698;g__Tener-01;s__Tener-01 sp001940985	d__Bacteria;p__Bacillota_I;c__Bacilli_A;o__ML615J-28;f__CAG-698;g__Tener-01;s__Tener-01 sp001940985	k__Bacteria (UID2328)	3167	126	75	98.67	0	95.5	0.29	3.17	0	1985552	0	46	46	94918	94918	43164	43164	197963	197963	28.4	1.91	89.9	11	1963	1	125	0	0	0	0	95.5	0.29	Gradient Boost (General Model)	11	0.899	94918	303.761	1985552	0.28	1963	46
S14_bin.33	S14	S14	Greater glider	illumina	Yes	d__Bacteria;p__Bacillota;c__Bacilli;o__Mycoplasmatales;f__Mycoplasmoidaceae;g__Malacoplasma;s__	d__Bacteria;p__Bacillota_I;c__Bacilli_A;o__Mycoplasmatales;f__Mycoplasmoidaceae;g__Malacoplasma;s__	f__Mycoplasmataceae (UID2414)	89	228	130	71.46	2.31	66.62	0.39	4.84	0	798407	0	265	265	3085	3085	3012	3012	15926	15926	26.6	2.32	86.85	4	825	56	169	2	1	0	0	66.62	0.39	Neural Network (Specific Model)	4	0.868	3085	280.687	798407	0.27	825	265
S37_bin.36	S37	S37	Rufous bettong	illumina	Yes	d__Bacteria;p__Bacillota;c__Bacilli;o__RF39;f__UBA660;g__;s__	d__Bacteria;p__Bacillota_I;c__Bacilli_A;o__RF39;f__UBA660;g__;s__	k__Bacteria (UID2328)	3167	126	75	96	4.67	89.26	3.35	6.74	50	1481858	0	120	120	19843	19843	12348	12348	86736	86736	36.2	1.49	90.34	11	1523	3	119	4	0	0	0	89.26	3.35	Gradient Boost (General Model)	11	0.903	19843	293.527	1481858	0.36	1523	120
S8_bin.22	S8	S8	Long-nosed potaroo	illumina	Yes	d__Bacteria;p__Bacillota;c__Bacilli;o__RF39;f__UBA660;g__;s__	d__Bacteria;p__Bacillota_I;c__Bacilli_A;o__RF39;f__UBA660;g__;s__	k__Bacteria (UID2329)	174	149	89	87.08	1.12	92.22	4.44	-5.14	0	1541726	0	66	66	43671	43671	23359	23359	118627	118627	26.6	1.2	88.7	11	1630	12	136	1	0	0	0	92.22	4.44	Gradient Boost (General Model)	11	0.887	43671	280.282	1541726	0.27	1630	66
S37_bin.10	S37	S37	Rufous bettong	illumina		d__Bacteria;p__Bacillota;c__Bacilli;o__RF39;f__UBA660;g__Aphodocola;s__Aphodocola sp900759985	d__Bacteria;p__Bacillota_I;c__Bacilli_A;o__RF39;f__UBA660;g__Aphodocola;s__Aphodocola sp900759985	k__Bacteria (UID2328)	3167	126	75	91.03	0	89.2	2.16	1.83	0	1079236	0	204	204	6560	6560	5290	5290	18321	18321	34.4	2.45	90.52	11	1301	16	110	0	0	0	0	89.2	2.16	Gradient Boost (General Model)	11	0.905	6560	250.762	1079236	0.34	1301	204
S0484_combined_bin.14	S0484	S26	Southern hairy-nosed wombat	illumina		d__Bacteria;p__Bacillota;c__Bacilli;o__RF39;f__UBA660;g__CAG-302;s__CAG-302 sp934101345	d__Bacteria;p__Bacillota_I;c__Bacilli_A;o__RF39;f__UBA660;g__CAG-302;s__CAG-302 sp934101345	k__Bacteria (UID2329)	174	149	89	90.17	2.25	89.1	1.72	1.07	0	1293221	0	55	55	55095	55095	23513	23513	120621	120621	26.4	1.72	90.1	11	1342	10	137	2	0	0	0	89.1	1.72	Gradient Boost (General Model)	11	0.901	55095	289.979	1293221	0.26	1342	55
S0484_combined_bin.29	S0484	S26	Southern hairy-nosed wombat	illumina		d__Bacteria;p__Bacillota;c__Bacilli;o__RF39;f__UBA660;g__CAG-533;s__CAG-533 sp000434495	d__Bacteria;p__Bacillota_I;c__Bacilli_A;o__RF39;f__UBA660;g__CAG-533;s__CAG-533 sp000434495	k__Bacteria (UID2329)	174	149	89	65.73	0	77	0.21	-11.27	0	933259	0	19	19	95667	95667	49118	49118	226945	226945	29.3	1.56	91.71	11	956	41	108	0	0	0	0	77	0.21	Gradient Boost (General Model)	11	0.917	95667	299.159	933259	0.29	956	19
S7877_combined_bin.48	S7877	S33	Lumholtz's tree kangaroo	illumina	Yes	d__Bacteria;p__Bacillota;c__Bacilli;o__RF39;f__UBA660;g__Coprovivens;s__	d__Bacteria;p__Bacillota_I;c__Bacilli_A;o__RF39;f__UBA660;g__Coprovivens;s__	k__Bacteria (UID2329)	174	149	89	94.38	2.25	93.11	1.78	1.27	0	1745083	0	46	46	59750	59750	37936	37936	199506	199506	27.7	1.21	92.64	11	1732	5	141	3	0	0	0	93.11	1.78	Gradient Boost (General Model)	11	0.926	59750	311.533	1745083	0.28	1732	46
S4_bin.3	S4	S4	Rufous bettong or Mahogany glider	illumina		d__Bacteria;p__Bacillota;c__Bacilli;o__RF39;f__UBA660;g__Faecimonas;s__Faecimonas intestinavium	d__Bacteria;p__Bacillota_I;c__Bacilli_A;o__RF39;f__UBA660;g__Faecimonas;s__Faecimonas intestinavium	k__Bacteria (UID2329)	174	149	89	89.61	2.41	92.52	3.09	-2.91	0	1457587	0	18	18	162447	162447	80977	80977	361684	361684	29.4	1.23	92.28	11	1518	10	136	3	0	0	0	92.52	3.09	Gradient Boost (General Model)	11	0.923	162447	295.978	1457587	0.29	1518	18
S6_bin.9	S6	S6	Rufous bettong or Mahogany glider	illumina		d__Bacteria;p__Bacillota;c__Bacilli;o__RF39;f__UBA660;g__Faecimonas;s__Faecimonas intestinavium	d__Bacteria;p__Bacillota_I;c__Bacilli_A;o__RF39;f__UBA660;g__Faecimonas;s__Faecimonas intestinavium	k__Bacteria (UID2329)	174	149	89	89.61	2.41	92.52	3.09	-2.91	0	1456071	0	18	18	162447	162447	80892	80892	361728	361728	29.4	1.23	92.28	11	1517	10	136	3	0	0	0	92.52	3.09	Gradient Boost (General Model)	11	0.923	162447	295.852	1456071	0.29	1517	18
S0093_combined_bin.82	S0093	S28	Common wombat	illumina		d__Bacteria;p__Bacillota;c__Bacilli;o__RF39;f__UBA660;g__HGM10857;s__	d__Bacteria;p__Bacillota_I;c__Bacilli_A;o__RF39;f__UBA660;g__HGM10857;s__	k__Bacteria (UID2329)	174	149	89	70.22	1.12	61.44	0.37	8.78	0	1002269	0	53	53	33589	33589	18910	18910	72181	72181	26.9	1.22	91.78	11	1052	60	88	1	0	0	0	61.44	0.37	Gradient Boost (General Model)	11	0.918	33589	292.117	1002269	0.27	1052	53
S7_bin.99	S7	S7	Northern brown bandicoot	illumina	Yes	d__Bacteria;p__Bacillota;c__Bacilli;o__RF39;f__UBA660;g__JAEDES01;s__	d__Bacteria;p__Bacillota_I;c__Bacilli_A;o__RF39;f__UBA660;g__JAEDES01;s__	k__Bacteria (UID2329)	174	149	89	52.81	0.2	57.37	1.93	-4.56	25	516355	0	49	49	16787	16787	10537	10537	31945	31945	29.3	2.07	90.95	11	552	50	95	4	0	0	0	57.37	1.93	Gradient Boost (General Model)	11	0.909	16787	283.951	516355	0.29	552	49
S8_bin.19	S8	S8	Long-nosed potaroo	illumina		d__Bacteria;p__Bacillota;c__Bacilli;o__RF39;f__UBA660;g__JAEDES01;s__JAEDES01 sp900552495	d__Bacteria;p__Bacillota_I;c__Bacilli_A;o__RF39;f__UBA660;g__JAEDES01;s__JAEDES01 sp900552495	k__Bacteria (UID2329)	174	149	89	49.44	0.45	58.49	2.83	-9.05	100	719571	0	34	34	41739	41739	21163	21163	74801	74801	30.2	1.43	91.95	11	764	55	87	7	0	0	0	58.49	2.83	Gradient Boost (General Model)	11	0.919	41739	289.109	719571	0.3	764	34
S2022_combined_bin.20	S2022	S27	Southern hairy-nosed wombat	illumina		d__Bacteria;p__Bacillota;c__Bacilli;o__RF39;f__UBA660;g__JALELF01;s__JALELF01 sp022771715	d__Bacteria;p__Bacillota_I;c__Bacilli_A;o__RF39;f__UBA660;g__JALELF01;s__JALELF01 sp022771715	k__Bacteria (UID2329)	174	149	89	82.02	1.12	85.45	0.76	-3.43	0	1087662	0	103	103	13709	13709	10559	10559	52615	52615	25.5	1.35	90.71	11	1166	19	129	1	0	0	0	85.45	0.76	Gradient Boost (General Model)	11	0.907	13709	282.678	1087662	0.26	1166	103
S7877_combined_bin.53	S7877	S33	Lumholtz's tree kangaroo	illumina	Yes	d__Bacteria;p__Bacillota;c__Bacilli;o__RF39;f__UBA660;g__RUG14670;s__	d__Bacteria;p__Bacillota_I;c__Bacilli_A;o__RF39;f__UBA660;g__RUG14670;s__	k__Bacteria (UID2329)	174	149	89	92.7	0.56	93.58	3.53	-0.88	0	1235534	0	27	27	127564	127564	45760	45760	237943	237943	25.3	1.46	90.73	11	1300	7	141	1	0	0	0	93.58	3.53	Gradient Boost (General Model)	11	0.907	127564	287.908	1235534	0.25	1300	27
S7877_combined_bin.57	S7877	S33	Lumholtz's tree kangaroo	illumina	Yes	d__Bacteria;p__Bacillota;c__Bacilli;o__RF39;f__UBA660;g__UBA5578;s__	d__Bacteria;p__Bacillota_I;c__Bacilli_A;o__RF39;f__UBA660;g__UBA5578;s__	k__Bacteria (UID2329)	174	149	89	93.26	4.65	92.81	4.26	0.45	0	1831326	0	51	51	71388	71388	35908	35908	197669	197669	24.7	1.33	92.53	11	1882	6	137	6	0	0	0	92.81	4.26	Gradient Boost (General Model)	11	0.925	71388	300.645	1831326	0.25	1882	51
S1_bin.40	S1	S1	Rufous bettong	illumina	Yes	d__Bacteria;p__Bacillota;c__Bacilli;o__RF39;f__UBA660;g__UBA6448;s__UBA6448 sp000437315	d__Bacteria;p__Bacillota_I;c__Bacilli_A;o__RF39;f__UBA660;g__UBA6448;s__UBA6448 sp000437315	k__Bacteria (UID2329)	174	149	89	70.24	1.12	65.53	0.81	4.71	0	1191735	0	224	224	7725	7725	5320	5320	25613	25613	24.9	1.92	89.74	11	1423	70	77	2	0	0	0	65.53	0.81	Gradient Boost (General Model)	11	0.897	7725	251.209	1191735	0.25	1423	224
S0484_combined_bin.71	S0484	S26	Southern hairy-nosed wombat	illumina		d__Bacteria;p__Bacillota;c__Bacilli;o__RF39;f__UBA660;g__UBA6448;s__UBA6448 sp000437315	d__Bacteria;p__Bacillota_I;c__Bacilli_A;o__RF39;f__UBA660;g__UBA6448;s__UBA6448 sp000437315	k__Bacteria (UID2329)	174	149	89	92.42	2.25	91.18	1.4	1.24	0	1431420	0	73	73	35131	35131	19608	19608	96861	96861	25.5	1.66	90.51	11	1564	8	139	2	0	0	0	91.18	1.4	Gradient Boost (General Model)	11	0.905	35131	276.933	1431420	0.25	1564	73
S2022_combined_bin.107	S2022	S27	Southern hairy-nosed wombat	illumina		d__Bacteria;p__Bacillota;c__Bacilli;o__RF39;f__UBA660;g__UBA6448;s__UBA6448 sp000437315	d__Bacteria;p__Bacillota_I;c__Bacilli_A;o__RF39;f__UBA660;g__UBA6448;s__UBA6448 sp000437315	k__Bacteria (UID2329)	174	149	89	80.06	2.25	84.7	1.58	-4.64	0	1423147	0	84	84	30905	30905	16942	16942	67173	67173	25.4	1.43	90.51	11	1570	21	126	2	0	0	0	84.7	1.58	Gradient Boost (General Model)	11	0.905	30905	274.29	1423147	0.25	1570	84
S8_bin.44	S8	S8	Long-nosed potaroo	illumina	Yes	d__Bacteria;p__Bacillota;c__Bacilli;o__RFN20;f__CAG-288;g__HGM10890;s__	d__Bacteria;p__Bacillota_I;c__Bacilli_A;o__RFN20;f__CAG-288;g__HGM10890;s__	k__Bacteria (UID2329)	174	149	89	86.5	1.12	76.16	0.52	10.34	0	1185113	0	260	260	5651	5651	4558	4558	33006	33006	33.3	2.13	92.58	11	1251	27	121	1	0	0	0	76.16	0.52	Gradient Boost (General Model)	11	0.926	5651	292.943	1185113	0.33	1251	260
S0463_combined_bin.62	S0463	S29	Mahogany glider	illumina	Yes	d__Bacteria;p__Bacillota;c__Bacilli;o__RFN20;f__CAG-826;g__Alectryobacillus;s__	d__Bacteria;p__Bacillota_I;c__Bacilli_A;o__RFN20;f__CAG-826;g__;s__	k__Bacteria (UID2329)	174	149	89	96.63	1.12	95.33	1.91	1.3	0	1317419	0	79	79	46936	46936	16676	16676	119105	119105	28.7	2.22	91.43	11	1240	3	145	1	0	0	0	95.33	1.91	Gradient Boost (General Model)	11	0.914	46936	324.585	1317419	0.29	1240	79
S5_bin.64	S5	S5	Northern brown bandicoot	illumina		d__Bacteria;p__Bacillota;c__Bacilli;o__RFN20;f__CAG-826;g__Alectryobacillus;s__	d__Bacteria;p__Bacillota_I;c__Bacilli_A;o__RFN20;f__CAG-826;g__;s__	k__Bacteria (UID203)	5449	103	57	63.16	0	69.43	0.25	-6.27	0	838548	0	17	17	272304	272304	49326	49326	294417	294417	28.3	2.1	93.58	11	780	62	41	0	0	0	0	69.43	0.25	Gradient Boost (General Model)	11	0.936	272304	336.103	838548	0.28	780	17
S21_bin.13	S21	S21	Long-nosed potaroo	illumina		d__Bacteria;p__Bacillota;c__Bacilli;o__RFN20;f__CAG-826;g__Enteromonas;s__Enteromonas sp022781015	d__Bacteria;p__Bacillota_I;c__Bacilli_A;o__RFN20;f__CAG-826;g__Enteromonas;s__Enteromonas sp022781015	k__Bacteria (UID2329)	174	149	89	76.72	1.12	80.18	1.65	-3.46	0	1344873	0	302	302	5161	5161	4453	4453	26459	26459	34.8	2.38	91.55	11	1430	37	111	1	0	0	0	80.18	1.65	Gradient Boost (General Model)	11	0.915	5161	287.648	1344873	0.35	1430	302
S14_bin.7	S14	S14	Greater glider	illumina	Yes	d__Bacteria;p__Bacillota;c__Bacilli;o__RFN20;f__CAG-826;g__JAJQAP01;s__	d__Bacteria;p__Bacillota_I;c__Bacilli_A;o__RFN20;f__CAG-826;g__JAJQAP01;s__	k__Bacteria (UID2329)	174	149	89	92.13	2.81	87.19	2.21	4.94	0	872805	0	76	76	19966	19966	11484	11484	60141	60141	38.8	1.87	92.56	11	845	9	136	4	0	0	0	87.19	2.21	Gradient Boost (General Model)	11	0.926	19966	319.338	872805	0.39	845	76
S17_bin.48	S17	S17	Greater glider	illumina	Yes	d__Bacteria;p__Bacillota;c__Bacilli;o__RFN20;f__CAG-826;g__JAJQAP01;s__	d__Bacteria;p__Bacillota_I;c__Bacilli_A;o__RFN20;f__CAG-826;g__JAJQAP01;s__	k__Bacteria (UID2329)	174	149	89	86.39	1.69	71.63	0.89	14.76	50	720947	0	68	68	22303	22303	10602	10602	68210	68210	39	1.73	93.16	11	705	41	106	2	0	0	0	71.63	0.89	Gradient Boost (General Model)	11	0.932	22303	318.189	720947	0.39	705	68
S4_bin.21	S4	S4	Rufous bettong or Mahogany glider	illumina	Yes	d__Bacteria;p__Bacillota;c__Bacilli;o__RFN20;f__CAG-826;g__Onthovivens;s__	d__Bacteria;p__Bacillota_I;c__Bacilli_A;o__RFN20;f__CAG-826;g__Onthovivens;s__	k__Bacteria (UID2329)	174	149	89	52.99	2.81	50.07	2.6	2.92	0	1217377	0	430	430	2966	2966	2831	2831	22305	22305	30	2.81	90.58	11	1443	73	73	3	0	0	0	50.07	2.6	Gradient Boost (General Model)	11	0.905	2966	255.179	1217377	0.3	1443	430
S5_bin.8	S5	S5	Northern brown bandicoot	illumina	Yes	d__Bacteria;p__Bacillota;c__Bacilli;o__RFN20;f__CAG-826;g__Onthovivens;s__	d__Bacteria;p__Bacillota_I;c__Bacilli_A;o__RFN20;f__CAG-826;g__Onthovivens;s__	k__Bacteria (UID2329)	174	149	89	78.65	0	81.06	0.36	-2.41	0	1073784	0	40	40	46813	46813	26844	26844	95056	95056	28.3	2.08	90.5	11	993	34	115	0	0	0	0	81.06	0.36	Gradient Boost (General Model)	11	0.905	46813	326.873	1073784	0.28	993	40
S7500_combined_bin.107	S7500	S30	Mahogany glider	illumina	Yes	d__Bacteria;p__Bacillota;c__Bacilli;o__RFN20;f__CAG-826;g__Onthovivens;s__	d__Bacteria;p__Bacillota_I;c__Bacilli_A;o__RFN20;f__CAG-826;g__Onthovivens;s__	k__Bacteria (UID2329)	174	149	89	94.38	2.62	93.86	1.51	0.52	100	1205841	0	134	134	14936	14936	8998	8998	76284	76284	27.5	2.23	89.15	11	1176	8	137	4	0	0	0	93.86	1.51	Gradient Boost (General Model)	11	0.891	14936	305.3	1205841	0.27	1176	134
S0463_combined_bin.89	S0463	S29	Mahogany glider	illumina		d__Bacteria;p__Bacillota;c__Bacilli;o__RFN20;f__CAG-826;g__Onthovivens;s__	d__Bacteria;p__Bacillota_I;c__Bacilli_A;o__RFN20;f__CAG-826;g__Onthovivens;s__	k__Bacteria (UID2329)	174	149	89	85.39	1.69	85.92	1.04	-0.53	50	1280759	0	243	243	7023	7023	5270	5270	39768	39768	28.4	2.17	89.87	11	1380	13	134	2	0	0	0	85.92	1.04	Gradient Boost (General Model)	11	0.898	7023	278.587	1280759	0.28	1380	243
S2_bin.6	S2	S2	Fat-tailed dunnart	illumina		d__Bacteria;p__Bacillota;c__Bacilli;o__Staphylococcales;f__Staphylococcaceae;g__Staphylococcus;s__Staphylococcus xylosus	d__Bacteria;p__Bacillota;c__Bacilli;o__Staphylococcales;f__Staphylococcaceae;g__Staphylococcus;s__Staphylococcus xylosus	c__Bacilli (UID285)	586	324	180	52.37	4.86	59.7	4.16	-7.33	7.14	2542514	0	795	795	3421	3421	3198	3198	19819	19819	32.5	2.49	82.57	11	3022	151	161	11	1	0	0	59.7	4.16	Neural Network (Specific Model)	11	0.825	3421	231.909	2542514	0.33	3022	795
S8_bin.50	S8	S8	Long-nosed potaroo	illumina	Yes	d__Bacteria;p__Bacillota_A;c__Clostridia;o__Christensenellales;f__Borkfalkiaceae;g__Gallimonas;s__	d__Bacteria;p__Bacillota_A;c__Clostridia;o__Christensenellales;f__Borkfalkiaceae;g__Gallimonas;s__	c__Clostridia (UID1118)	387	223	124	83.21	1.75	71.33	0.6	11.88	100	1569491	0	378	378	4876	4876	4152	4152	21859	21859	46.2	3.23	90.45	11	1673	68	152	3	0	0	0	71.33	0.6	Gradient Boost (General Model)	11	0.904	4876	283.197	1569491	0.46	1673	378
S0009_combined_bin.13	S0009	S34	Southern hairy-nosed wombat	illumina	Yes	d__Bacteria;p__Bacillota_A;c__Clostridia;o__Christensenellales;f__CAG-138;g__CAG-1024;s__CAG-1024 sp000432015	d__Bacteria;p__Bacillota_A;c__Clostridia;o__Christensenellales;f__CAG-138;g__CAG-1024;s__CAG-1024 sp000432015	c__Clostridia (UID1118)	387	223	124	95	0	97.16	0.09	-2.16	0	2003360	0	29	29	168270	168270	69081	69081	313131	313131	56.9	2.48	88.25	11	1858	8	215	0	0	0	0	97.16	0.09	Gradient Boost (General Model)	11	0.883	168270	317.833	2003360	0.57	1858	29
S0093_combined_bin.138	S0093	S28	Common wombat	illumina		d__Bacteria;p__Bacillota_A;c__Clostridia;o__Christensenellales;f__CAG-138;g__CAG-1024;s__CAG-1024 sp000432015	d__Bacteria;p__Bacillota_A;c__Clostridia;o__Christensenellales;f__CAG-138;g__CAG-1024;s__CAG-1024 sp000432015	c__Clostridia (UID1118)	387	223	124	48.63	0	61.31	0	-12.68	0	1033793	0	34	34	91742	91742	30405	30405	137722	137722	58.8	2.05	87.83	11	960	89	134	0	0	0	0	61.31	0	Gradient Boost (General Model)	11	0.878	91742	315.837	1033793	0.59	960	34
S0484_combined_bin.26	S0484	S26	Southern hairy-nosed wombat	illumina		d__Bacteria;p__Bacillota_A;c__Clostridia;o__Christensenellales;f__CAG-138;g__CAG-1024;s__CAG-1024 sp000432015	d__Bacteria;p__Bacillota_A;c__Clostridia;o__Christensenellales;f__CAG-138;g__CAG-1024;s__CAG-1024 sp000432015	c__Clostridia (UID1118)	387	223	124	53.06	0	64.78	0.14	-11.72	0	1137070	0	27	27	80570	80570	42113	42113	173341	173341	58.3	1.9	88.22	11	1059	83	140	0	0	0	0	64.78	0.14	Gradient Boost (General Model)	11	0.882	80570	316.349	1137070	0.58	1059	27
S2022_combined_bin.91	S2022	S27	Southern hairy-nosed wombat	illumina		d__Bacteria;p__Bacillota_A;c__Clostridia;o__Christensenellales;f__CAG-138;g__CAG-1024;s__CAG-1024 sp000432015	d__Bacteria;p__Bacillota_A;c__Clostridia;o__Christensenellales;f__CAG-138;g__CAG-1024;s__CAG-1024 sp000432015	o__Clostridiales (UID1120)	304	250	143	58.6	0	55.6	0.02	3	0	1264989	0	23	23	86436	86436	54999	54999	173341	173341	56.2	2.01	88.82	11	1197	123	127	0	0	0	0	55.6	0.02	Neural Network (Specific Model)	11	0.888	86436	313.507	1264989	0.56	1197	23
S9_bin.19	S9	S9	Southern hairy-nosed wombat	illumina		d__Bacteria;p__Bacillota_A;c__Clostridia;o__Christensenellales;f__CAG-138;g__CAG-1024;s__CAG-1024 sp000432015	d__Bacteria;p__Bacillota_A;c__Clostridia;o__Christensenellales;f__CAG-138;g__CAG-1024;s__CAG-1024 sp000432015	k__Bacteria (UID203)	5449	103	57	63.16	0	60.08	0.11	3.08	0	1573451	0	21	21	96706	96706	74926	74926	322087	322087	55.5	1.53	88.48	11	1485	62	41	0	0	0	0	60.08	0.11	Gradient Boost (General Model)	11	0.885	96706	313.251	1573451	0.56	1485	21
S9_bin.22	S9	S9	Southern hairy-nosed wombat	illumina		d__Bacteria;p__Bacillota_A;c__Clostridia;o__Christensenellales;f__CAG-138;g__CAG-1024;s__CAG-1024 sp000432015	d__Bacteria;p__Bacillota_A;c__Clostridia;o__Christensenellales;f__CAG-138;g__CAG-1024;s__CAG-1024 sp000432015	c__Clostridia (UID1118)	387	223	124	25.65	0	51.45	0.04	-25.8	0	558246	0	16	16	69374	69374	34890	34890	214089	214089	59.4	1.26	86.22	11	511	136	87	0	0	0	0	51.45	0.04	Gradient Boost (General Model)	11	0.862	69374	314.421	558246	0.59	511	16
S0093_combined_bin.110	S0093	S28	Common wombat	illumina		d__Bacteria;p__Bacillota_A;c__Clostridia;o__Christensenellales;f__CAG-138;g__PeH17;s__PeH17 sp000435055	d__Bacteria;p__Bacillota_A;c__Clostridia;o__Christensenellales;f__CAG-138;g__PeH17;s__PeH17 sp000435055	o__Clostridiales (UID1212)	172	263	149	92.6	1.34	93.46	0.2	-0.86	0	1798908	0	23	23	102113	102113	78213	78213	227259	227259	49.4	1.08	86	11	1598	23	238	2	0	0	0	93.46	0.2	Gradient Boost (General Model)	11	0.86	102113	323.195	1798908	0.49	1598	23
S0484_combined_bin.113	S0484	S26	Southern hairy-nosed wombat	illumina		d__Bacteria;p__Bacillota_A;c__Clostridia;o__Christensenellales;f__CAG-138;g__PeH17;s__PeH17 sp000435055	d__Bacteria;p__Bacillota_A;c__Clostridia;o__Christensenellales;f__CAG-138;g__PeH17;s__PeH17 sp000435055	o__Clostridiales (UID1212)	172	263	149	87.01	1.4	86.76	2.03	0.25	0	1851027	0	298	298	8514	8514	6211	6211	33784	33784	49.4	2.14	86.58	11	1808	39	221	3	0	0	0	86.76	2.03	Gradient Boost (General Model)	11	0.866	8514	295.8	1851027	0.49	1808	298
S0009_combined_bin.80	S0009	S34	Southern hairy-nosed wombat	illumina		d__Bacteria;p__Bacillota_A;c__Clostridia;o__Christensenellales;f__CAG-138;g__PeH17;s__PeH17 sp001940845	d__Bacteria;p__Bacillota_A;c__Clostridia;o__Christensenellales;f__CAG-138;g__PeH17;s__PeH17 sp001940845	c__Clostridia (UID1118)	387	223	124	85.59	0.81	79.95	0.31	5.64	0	1947185	0	38	38	123521	123521	51241	51241	431644	431644	45.8	2.74	88.3	11	1838	34	188	1	0	0	0	79.95	0.31	Gradient Boost (General Model)	11	0.883	123521	312.601	1947185	0.46	1838	38
S0093_combined_bin.28	S0093	S28	Common wombat	illumina		d__Bacteria;p__Bacillota_A;c__Clostridia;o__Christensenellales;f__CAG-138;g__PeH17;s__PeH17 sp001940845	d__Bacteria;p__Bacillota_A;c__Clostridia;o__Christensenellales;f__CAG-138;g__PeH17;s__PeH17 sp001940845	c__Clostridia (UID1118)	387	223	124	87.21	1.61	83.25	0.32	3.96	0	1751508	0	50	50	57767	57767	35030	35030	188831	188831	45.4	1.64	88.45	11	1583	29	191	3	0	0	0	83.25	0.32	Gradient Boost (General Model)	11	0.884	57767	326.764	1751508	0.45	1583	50
S0009_combined_bin.100	S0009	S34	Southern hairy-nosed wombat	illumina		d__Bacteria;p__Bacillota_A;c__Clostridia;o__Christensenellales;f__CAG-138;g__Phil1;s__	d__Bacteria;p__Bacillota_A;c__Clostridia;o__Christensenellales;f__CAG-138;g__Phil1;s__	c__Clostridia (UID1118)	387	223	124	97.18	0	95.21	0.36	1.97	0	2667361	0	25	25	134651	134651	106694	106694	438927	438927	54.9	1.29	90.56	11	2551	5	218	0	0	0	0	95.21	0.36	Gradient Boost (General Model)	11	0.906	134651	316.224	2667361	0.55	2551	25
S0093_combined_bin.104	S0093	S28	Common wombat	illumina		d__Bacteria;p__Bacillota_A;c__Clostridia;o__Christensenellales;f__CAG-138;g__Phil1;s__	d__Bacteria;p__Bacillota_A;c__Clostridia;o__Christensenellales;f__CAG-138;g__Phil1;s__	c__Clostridia (UID1118)	387	223	124	97.18	0	95.14	0.41	2.04	0	2561135	0	53	53	76208	76208	48323	48323	223616	223616	55.1	1.68	90.49	11	2471	5	218	0	0	0	0	95.14	0.41	Gradient Boost (General Model)	11	0.905	76208	313.216	2561135	0.55	2471	53
S0009_combined_bin.63	S0009	S34	Southern hairy-nosed wombat	illumina		d__Bacteria;p__Bacillota_A;c__Clostridia;o__Christensenellales;f__CAG-138;g__Phil1;s__Phil1 sp001940855	d__Bacteria;p__Bacillota_A;c__Clostridia;o__Christensenellales;f__CAG-138;g__Phil1;s__Phil1 sp001940855	c__Clostridia (UID1118)	387	223	124	98.39	0	96.45	1.04	1.94	0	2567947	0	44	44	111253	111253	58362	58362	367314	367314	52.4	1.98	89.8	11	2489	3	220	0	0	0	0	96.45	1.04	Gradient Boost (General Model)	11	0.898	111253	309.434	2567947	0.52	2489	44
S0093_combined_bin.2	S0093	S28	Common wombat	illumina		d__Bacteria;p__Bacillota_A;c__Clostridia;o__Christensenellales;f__CAG-138;g__Phil1;s__Phil1 sp001940855	d__Bacteria;p__Bacillota_A;c__Clostridia;o__Christensenellales;f__CAG-138;g__Phil1;s__Phil1 sp001940855	c__Clostridia (UID1118)	387	223	124	77.42	0	87.86	0.1	-10.44	0	1701239	0	39	39	89470	89470	43621	43621	150188	150188	53.5	1.39	89.48	11	1611	37	186	0	0	0	0	87.86	0.1	Gradient Boost (General Model)	11	0.895	89470	315.463	1701239	0.53	1611	39
S0484_combined_bin.2	S0484	S26	Southern hairy-nosed wombat	illumina		d__Bacteria;p__Bacillota_A;c__Clostridia;o__Christensenellales;f__CAG-138;g__Phil1;s__Phil1 sp001940855	d__Bacteria;p__Bacillota_A;c__Clostridia;o__Christensenellales;f__CAG-138;g__Phil1;s__Phil1 sp001940855	c__Clostridia (UID1118)	387	223	124	88.14	5.58	82.79	1.48	5.35	100	1782338	0	374	374	5829	5829	4765	4765	46958	46958	53.4	2.12	90.97	11	1954	29	185	9	0	0	0	82.79	1.48	Gradient Boost (General Model)	11	0.91	5829	277.099	1782338	0.53	1954	374
S9_bin.10	S9	S9	Southern hairy-nosed wombat	illumina		d__Bacteria;p__Bacillota_A;c__Clostridia;o__Christensenellales;f__CAG-138;g__Phil1;s__Phil1 sp001940855	d__Bacteria;p__Bacillota_A;c__Clostridia;o__Christensenellales;f__CAG-138;g__Phil1;s__Phil1 sp001940855	o__Clostridiales (UID1212)	172	263	149	70.38	0.95	69.35	2.3	1.03	25	1620993	0	421	421	4457	4457	3850	3850	18180	18180	53.2	2.46	91.05	11	1826	75	184	4	0	0	0	69.35	2.3	Gradient Boost (General Model)	11	0.91	4457	269.966	1620993	0.53	1826	421
S9_bin.34	S9	S9	Southern hairy-nosed wombat	illumina	Yes	d__Bacteria;p__Bacillota_A;c__Clostridia;o__Christensenellales;f__CAG-138;g__Phil1;s__Phil1 sp004558525	d__Bacteria;p__Bacillota_A;c__Clostridia;o__Christensenellales;f__CAG-138;g__Phil1;s__Phil1 sp004558525	c__Clostridia (UID1118)	387	223	124	91.53	0	95.71	0.17	-4.18	0	1741371	0	40	40	77290	77290	43534	43534	157903	157903	51.6	1.46	88.84	11	1621	17	206	0	0	0	0	95.71	0.17	Gradient Boost (General Model)	11	0.888	77290	318.613	1741371	0.52	1621	40
S0484_combined_bin.53	S0484	S26	Southern hairy-nosed wombat	illumina		d__Bacteria;p__Bacillota_A;c__Clostridia;o__Christensenellales;f__CAG-138;g__Phil1;s__Phil1 sp004558525	d__Bacteria;p__Bacillota_A;c__Clostridia;o__Christensenellales;f__CAG-138;g__Phil1;s__Phil1 sp004558525	c__Clostridia (UID1118)	387	223	124	97.02	0.43	95.55	0.63	1.47	100	1883595	0	72	72	46147	46147	26161	26161	139866	139866	51.5	1.81	88.83	11	1772	6	215	2	0	0	0	95.55	0.63	Gradient Boost (General Model)	11	0.888	46147	315.234	1883595	0.51	1772	72
S0093_combined_bin.39	S0093	S28	Common wombat	illumina	Yes	d__Bacteria;p__Bacillota_A;c__Clostridia;o__Christensenellales;f__CAG-138;g__RGIG3141;s__	d__Bacteria;p__Bacillota_A;c__Clostridia;o__Christensenellales;f__CAG-138;g__RGIG3141;s__	c__Clostridia (UID1118)	387	223	124	60.97	1.28	50.21	0.09	10.76	0	1133824	0	388	388	3094	3094	2922	2922	10286	10286	43.1	2.28	89.07	11	1317	99	120	4	0	0	0	50.21	0.09	Gradient Boost (General Model)	11	0.89	3094	255.961	1133824	0.43	1317	388
S0484_combined_bin.116	S0484	S26	Southern hairy-nosed wombat	illumina	Yes	d__Bacteria;p__Bacillota_A;c__Clostridia;o__Christensenellales;f__CAG-138;g__RGIG3141;s__	d__Bacteria;p__Bacillota_A;c__Clostridia;o__Christensenellales;f__CAG-138;g__RGIG3141;s__	o__Clostridiales (UID1120)	304	250	143	97.88	0.7	96.77	0.17	1.11	0	2030181	0	32	32	105854	105854	63443	63443	256995	256995	45.1	1.12	89.21	11	1832	4	245	1	0	0	0	96.77	0.17	Gradient Boost (General Model)	11	0.892	105854	329.95	2030181	0.45	1832	32
S2022_combined_bin.24	S2022	S27	Southern hairy-nosed wombat	illumina		d__Bacteria;p__Bacillota_A;c__Clostridia;o__Christensenellales;f__CAG-138;g__RGIG3141;s__	d__Bacteria;p__Bacillota_A;c__Clostridia;o__Christensenellales;f__CAG-138;g__RGIG3141;s__	o__Clostridiales (UID1120)	304	250	143	97.18	0.7	96.71	0.15	0.47	0	1959660	0	52	52	56347	56347	37685	37685	137150	137150	45	1.25	89.4	11	1775	5	244	1	0	0	0	96.71	0.15	Gradient Boost (General Model)	11	0.894	56347	329.415	1959660	0.45	1775	52
S0093_combined_bin.145	S0093	S28	Common wombat	illumina	Yes	d__Bacteria;p__Bacillota_A;c__Clostridia;o__Christensenellales;f__CAG-138;g__RUG472;s__	d__Bacteria;p__Bacillota_A;c__Clostridia;o__Christensenellales;f__CAG-138;g__RUG472;s__	c__Clostridia (UID1118)	387	223	124	94.13	2.49	80.95	2.5	13.18	60	1843254	0	125	125	23490	23490	14746	14746	62195	62195	60	2.22	89.61	11	1795	33	185	5	0	0	0	80.95	2.5	Gradient Boost (General Model)	11	0.896	23490	307.204	1843254	0.6	1795	125
S0009_combined_bin.49	S0009	S34	Southern hairy-nosed wombat	illumina		d__Bacteria;p__Bacillota_A;c__Clostridia;o__Christensenellales;f__CAG-138;g__SFEL01;s__SFEL01 sp004557245	d__Bacteria;p__Bacillota_A;c__Clostridia;o__Christensenellales;f__CAG-138;g__SFEL01;s__SFEL01 sp004557245	c__Clostridia (UID1118)	387	223	124	91.53	4	94.23	0.67	-2.7	88.89	1739518	0	224	224	10500	10500	7765	7765	48858	48858	53.5	2.03	89.47	11	1814	12	202	9	0	0	0	94.23	0.67	Gradient Boost (General Model)	11	0.895	10500	286.264	1739518	0.53	1814	224
S0093_combined_bin.47	S0093	S28	Common wombat	illumina		d__Bacteria;p__Bacillota_A;c__Clostridia;o__Christensenellales;f__CAG-138;g__SFEL01;s__SFEL01 sp004557245	d__Bacteria;p__Bacillota_A;c__Clostridia;o__Christensenellales;f__CAG-138;g__SFEL01;s__SFEL01 sp004557245	c__Clostridia (UID1118)	387	223	124	92.27	2.35	91.66	3.02	0.61	40	1689550	0	275	275	8703	8703	6143	6143	30266	30266	53.8	2.11	89.83	11	1808	13	205	5	0	0	0	91.66	3.02	Gradient Boost (General Model)	11	0.898	8703	280.178	1689550	0.54	1808	275
S2022_combined_bin.78	S2022	S27	Southern hairy-nosed wombat	illumina		d__Bacteria;p__Bacillota_A;c__Clostridia;o__Christensenellales;f__CAG-138;g__SFEL01;s__SFEL01 sp004557245	d__Bacteria;p__Bacillota_A;c__Clostridia;o__Christensenellales;f__CAG-138;g__SFEL01;s__SFEL01 sp004557245	c__Clostridia (UID1118)	387	223	124	81.19	2.02	73.97	3.79	7.22	20	1360005	0	334	334	4636	4636	4071	4071	15000	15000	54.2	2.19	90.72	11	1523	51	167	5	0	0	0	73.97	3.79	Gradient Boost (General Model)	11	0.907	4636	270.363	1360005	0.54	1523	334
S9_bin.27	S9	S9	Southern hairy-nosed wombat	illumina		d__Bacteria;p__Bacillota_A;c__Clostridia;o__Christensenellales;f__CAG-138;g__SFEL01;s__SFEL01 sp004557245	d__Bacteria;p__Bacillota_A;c__Clostridia;o__Christensenellales;f__CAG-138;g__SFEL01;s__SFEL01 sp004557245	c__Clostridia (UID1118)	387	223	124	86.69	4.66	90.54	2.91	-3.85	70	1505657	0	376	376	4465	4465	4004	4004	23548	23548	54	2.09	90.25	11	1720	21	192	10	0	0	0	90.54	2.91	Gradient Boost (General Model)	11	0.902	4465	263.64	1505657	0.54	1720	376
S0093_combined_bin.87	S0093	S28	Common wombat	illumina		d__Bacteria;p__Bacillota_A;c__Clostridia;o__Christensenellales;f__CAG-138;g__UBA1685;s__UBA1685 sp002320595	d__Bacteria;p__Bacillota_A;c__Clostridia;o__Christensenellales;f__CAG-138;g__UBA1685;s__UBA1685 sp002320595	c__Clostridia (UID1118)	387	223	124	96.77	1.06	93.38	2.83	3.39	100	2424583	0	194	194	19842	19842	12497	12497	74504	74504	55.3	2.84	90.21	11	2445	5	214	4	0	0	0	93.38	2.83	Gradient Boost (General Model)	11	0.902	19842	298.689	2424583	0.55	2445	194
S0484_combined_bin.67	S0484	S26	Southern hairy-nosed wombat	illumina		d__Bacteria;p__Bacillota_A;c__Clostridia;o__Christensenellales;f__CAG-138;g__UBA1685;s__UBA1685 sp002320595	d__Bacteria;p__Bacillota_A;c__Clostridia;o__Christensenellales;f__CAG-138;g__UBA1685;s__UBA1685 sp002320595	c__Clostridia (UID1118)	387	223	124	52.04	1.21	36.64	1.51	15.4	66.67	1099810	0	423	423	2722	2722	2600	2600	7400	7400	56.4	2.71	91.02	11	1391	122	98	3	0	0	0	36.64	1.51	Gradient Boost (General Model)	11	0.91	2722	240.342	1099810	0.56	1391	423
S2022_combined_bin.112	S2022	S27	Southern hairy-nosed wombat	illumina		d__Bacteria;p__Bacillota_A;c__Clostridia;o__Christensenellales;f__CAG-138;g__UBA1685;s__UBA1685 sp002320595	d__Bacteria;p__Bacillota_A;c__Clostridia;o__Christensenellales;f__CAG-138;g__UBA1685;s__UBA1685 sp002320595	c__Clostridia (UID1118)	387	223	124	90.1	2.02	82.93	3.14	7.17	0	2002821	0	475	475	4904	4904	4216	4216	21421	21421	55.8	2.73	90.37	11	2278	27	193	3	0	0	0	82.93	3.14	Gradient Boost (General Model)	11	0.903	4904	265.359	2002821	0.56	2278	475
S0009_combined_bin.5	S0009	S34	Southern hairy-nosed wombat	illumina	Yes	d__Bacteria;p__Bacillota_A;c__Clostridia;o__Christensenellales;f__CAG-314;g__CAG-314;s__	d__Bacteria;p__Bacillota_A;c__Clostridia;o__Christensenellales;f__CAG-314;g__CAG-314;s__	c__Clostridia (UID1118)	387	223	124	88.23	1.64	83.06	1.97	5.17	0	1332734	0	221	221	7975	7975	6030	6030	25298	25298	49.8	2.7	89.88	11	1313	23	195	5	0	0	0	83.06	1.97	Gradient Boost (General Model)	11	0.899	7975	304.575	1332734	0.5	1313	221
S7877_combined_bin.58	S7877	S33	Lumholtz's tree kangaroo	illumina	Yes	d__Bacteria;p__Bacillota_A;c__Clostridia;o__Christensenellales;f__CAG-314;g__Fimimonas;s__	d__Bacteria;p__Bacillota_A;c__Clostridia;o__Christensenellales;f__CAG-314;g__Fimimonas;s__	c__Clostridia (UID1118)	387	223	124	69.62	0.03	70.55	0.18	-0.93	0	897020	0	99	99	15405	15405	9060	9060	55706	55706	39.1	2.66	88.37	11	834	55	167	1	0	0	0	70.55	0.18	Gradient Boost (General Model)	11	0.884	15405	317.153	897020	0.39	834	99
S0009_combined_bin.9	S0009	S34	Southern hairy-nosed wombat	illumina		d__Bacteria;p__Bacillota_A;c__Clostridia;o__Christensenellales;f__CAG-314;g__SFEB01;s__SFEB01 sp004558105	d__Bacteria;p__Bacillota_A;c__Clostridia;o__Christensenellales;f__CAG-314;g__SFEB01;s__SFEB01 sp004558105	o__Thermoanaerobacterales (UID1420)	32	488	209	53.93	2.63	66.64	3.18	-12.71	10	999390	0	256	256	4458	4458	3903	3903	23030	23030	45.1	3	90.99	11	1132	236	242	10	0	0	0	66.64	3.18	Gradient Boost (General Model)	11	0.91	4458	268.358	999390	0.45	1132	256
S0009_combined_bin.102	S0009	S34	Southern hairy-nosed wombat	illumina	Yes	d__Bacteria;p__Bacillota_A;c__Clostridia;o__Christensenellales;f__CAG-74;g__;s__	d__Bacteria;p__Bacillota_A;c__Clostridia;o__Christensenellales;f__Aristaeellaceae;g__;s__	c__Clostridia (UID1118)	387	223	124	97.58	0.81	95.95	0.12	1.63	0	2801465	0	59	59	63477	63477	47482	47482	168373	168373	59	3.13	90.32	11	2537	4	218	1	0	0	0	95.95	0.12	Gradient Boost (General Model)	11	0.903	63477	333.034	2801465	0.59	2537	59
S0484_combined_bin.15	S0484	S26	Southern hairy-nosed wombat	illumina	Yes	d__Bacteria;p__Bacillota_A;c__Clostridia;o__Christensenellales;f__CAG-74;g__;s__	d__Bacteria;p__Bacillota_A;c__Clostridia;o__Christensenellales;f__Aristaeellaceae;g__SFHK01;s__	c__Clostridia (UID1118)	387	223	124	94.69	1.88	94.12	0.2	0.57	0	2976802	0	36	36	137457	137457	82688	82688	288959	288959	52.3	1.84	91.17	11	2693	10	209	4	0	0	0	94.12	0.2	Gradient Boost (General Model)	11	0.912	137457	336.409	2976802	0.52	2693	36
S11_bin.20	S11	S11	Southern hairy-nosed wombat	illumina		d__Bacteria;p__Bacillota_A;c__Clostridia;o__Christensenellales;f__CAG-74;g__;s__	d__Bacteria;p__Bacillota_A;c__Clostridia;o__Christensenellales;f__Aristaeellaceae;g__SFHK01;s__	c__Clostridia (UID1118)	387	223	124	64.62	1.75	57.98	1.13	6.64	20	1476601	0	528	528	2905	2905	2796	2796	11121	11121	53.1	2.46	93.06	11	1723	92	128	2	1	0	0	57.98	1.13	Gradient Boost (General Model)	11	0.93	2905	266.2	1476601	0.53	1723	528
S11_bin.32	S11	S11	Southern hairy-nosed wombat	illumina		d__Bacteria;p__Bacillota_A;c__Clostridia;o__Christensenellales;f__CAG-74;g__;s__	d__Bacteria;p__Bacillota_A;c__Clostridia;o__Christensenellales;f__Aristaeellaceae;g__;s__	c__Clostridia (UID1118)	387	223	124	94.35	0	91.88	0.2	2.47	0	2393462	0	71	71	50111	50111	33710	33710	116424	116424	59.7	2.31	90.62	11	2167	9	214	0	0	0	0	91.88	0.2	Gradient Boost (General Model)	11	0.906	50111	334.241	2393462	0.6	2167	71
S2022_combined_bin.90	S2022	S27	Southern hairy-nosed wombat	illumina		d__Bacteria;p__Bacillota_A;c__Clostridia;o__Christensenellales;f__CAG-74;g__;s__	d__Bacteria;p__Bacillota_A;c__Clostridia;o__Christensenellales;f__Aristaeellaceae;g__SFHK01;s__	c__Clostridia (UID1118)	387	223	124	45.23	0.27	52.18	0.01	-6.95	0	1293365	0	13	13	144218	144218	99489	99489	288846	288846	52.3	0.86	91.68	11	1141	110	112	1	0	0	0	52.18	0.01	Gradient Boost (General Model)	11	0.917	144218	346.848	1293365	0.52	1141	13
S9_bin.36	S9	S9	Southern hairy-nosed wombat	illumina		d__Bacteria;p__Bacillota_A;c__Clostridia;o__Christensenellales;f__CAG-74;g__;s__	d__Bacteria;p__Bacillota_A;c__Clostridia;o__Christensenellales;f__Aristaeellaceae;g__SFHK01;s__	c__Clostridia (UID1118)	387	223	124	84.61	2.69	72.43	1.67	12.18	20	2123836	0	485	485	5319	5319	4379	4379	43802	43802	52.9	2.5	92.54	11	2266	52	166	5	0	0	0	72.43	1.67	Gradient Boost (General Model)	11	0.925	5319	289.511	2123836	0.53	2266	485
S9_bin.39	S9	S9	Southern hairy-nosed wombat	illumina		d__Bacteria;p__Bacillota_A;c__Clostridia;o__Christensenellales;f__CAG-74;g__;s__	d__Bacteria;p__Bacillota_A;c__Clostridia;o__Christensenellales;f__Aristaeellaceae;g__;s__	c__Clostridia (UID1118)	387	223	124	83.87	0	86.38	0.51	-2.51	0	1937964	0	72	72	39960	39960	26916	26916	105625	105625	60.7	2.16	91.02	11	1749	27	196	0	0	0	0	86.38	0.51	Gradient Boost (General Model)	11	0.91	39960	336.767	1937964	0.61	1749	72
S1_bin.20	S1	S1	Rufous bettong	illumina		d__Bacteria;p__Bacillota_A;c__Clostridia;o__Christensenellales;f__CAG-74;g__CAKUFI01;s__CAKUFI01 sp934647305	d__Bacteria;p__Bacillota_A;c__Clostridia;o__Christensenellales;f__Aristaeellaceae;g__CAKUFI01;s__CAKUFI01 sp934647305	o__Clostridiales (UID1212)	172	263	149	67.49	3.19	71.93	4.09	-4.44	0	2250469	0	651	651	3873	3873	3456	3456	21401	21401	63.4	2.22	87.39	11	2291	98	157	8	0	0	0	71.93	4.09	Gradient Boost (General Model)	11	0.874	3873	286.537	2250469	0.63	2291	651
S1_bin.51	S1	S1	Rufous bettong	illumina		d__Bacteria;p__Bacillota_A;c__Clostridia;o__Christensenellales;f__CAG-74;g__Firm-10;s__Firm-10 sp004552515	d__Bacteria;p__Bacillota_A;c__Clostridia;o__Christensenellales;f__Aristaeellaceae;g__Firm-10;s__Firm-10 sp004552515	c__Clostridia (UID1118)	387	223	124	83.9	5.07	75.74	4.27	8.16	13.33	2939375	0	487	487	7566	7566	6035	6035	43668	43668	61.7	2.1	85.93	11	2800	55	153	15	0	0	0	75.74	4.27	Gradient Boost (General Model)	11	0.859	7566	301.036	2939375	0.62	2800	487
S0484_combined_bin.90	S0484	S26	Southern hairy-nosed wombat	illumina	Yes	d__Bacteria;p__Bacillota_A;c__Clostridia;o__Christensenellales;f__CAG-74;g__Limiplasma;s__	d__Bacteria;p__Bacillota_A;c__Clostridia;o__Christensenellales;f__Aristaeellaceae;g__Limiplasma;s__	c__Clostridia (UID1118)	387	223	124	96.37	1.48	92.85	0.76	3.52	33.33	3270110	0	107	107	59909	59909	30561	30561	164411	164411	63.8	2.09	90.64	11	2822	7	213	3	0	0	0	92.85	0.76	Gradient Boost (General Model)	11	0.906	59909	350.665	3270110	0.64	2822	107
S11_bin.22	S11	S11	Southern hairy-nosed wombat	illumina	Yes	d__Bacteria;p__Bacillota_A;c__Clostridia;o__Christensenellales;f__CAG-74;g__Limiplasma;s__	d__Bacteria;p__Bacillota_A;c__Clostridia;o__Christensenellales;f__Aristaeellaceae;g__Limiplasma;s__	c__Clostridia (UID1118)	387	223	124	94.89	0.97	89.04	1.18	5.85	40	2908080	0	136	136	37015	37015	21382	21382	99377	99377	53.5	2.35	89.82	11	2552	12	206	5	0	0	0	89.04	1.18	Gradient Boost (General Model)	11	0.898	37015	341.678	2908080	0.54	2552	136
S13_bin.57	S13	S13	Squirrel glider	illumina	Yes	d__Bacteria;p__Bacillota_A;c__Clostridia;o__Christensenellales;f__CAG-74;g__Limiplasma;s__	d__Bacteria;p__Bacillota_A;c__Clostridia;o__Christensenellales;f__Aristaeellaceae;g__Limiplasma;s__	k__Bacteria (UID203)	5449	104	58	50.55	3.45	62.8	5.32	-12.25	0	2091389	0	793	793	2660	2660	2637	2637	13333	13333	61.5	3.64	92.05	11	2531	61	41	2	0	0	0	62.8	5.32	Gradient Boost (General Model)	11	0.92	2660	254.032	2091389	0.61	2531	793
S0009_combined_bin.14	S0009	S34	Southern hairy-nosed wombat	illumina		d__Bacteria;p__Bacillota_A;c__Clostridia;o__Christensenellales;f__CAG-74;g__Limiplasma;s__	d__Bacteria;p__Bacillota_A;c__Clostridia;o__Christensenellales;f__Aristaeellaceae;g__Limiplasma;s__	c__Clostridia (UID1118)	387	223	124	89.37	2.88	90.58	7.42	-1.21	70	2990202	0	571	571	6438	6438	5236	5236	110655	110655	61.4	3.25	90.68	11	3098	18	197	7	1	0	0	90.58	7.42	Gradient Boost (General Model)	11	0.907	6438	292.173	2990202	0.61	3098	571
S2022_combined_bin.45	S2022	S27	Southern hairy-nosed wombat	illumina		d__Bacteria;p__Bacillota_A;c__Clostridia;o__Christensenellales;f__CAG-74;g__Limiplasma;s__	d__Bacteria;p__Bacillota_A;c__Clostridia;o__Christensenellales;f__Aristaeellaceae;g__Limiplasma;s__	c__Clostridia (UID1118)	387	223	124	83.58	4.61	83.24	8.11	0.34	78.57	2580391	0	686	686	4340	4340	3761	3761	20617	20617	62.1	3	90.95	11	2783	28	181	14	0	0	0	83.24	8.11	Gradient Boost (General Model)	11	0.909	4340	281.534	2580391	0.62	2783	686
S2022_combined_bin.93	S2022	S27	Southern hairy-nosed wombat	illumina		d__Bacteria;p__Bacillota_A;c__Clostridia;o__Christensenellales;f__CAG-74;g__Limiplasma;s__	d__Bacteria;p__Bacillota_A;c__Clostridia;o__Christensenellales;f__Aristaeellaceae;g__Limiplasma;s__	c__Clostridia (UID1118)	387	223	124	96.05	3.22	80.66	5.26	15.39	75	3524923	0	193	193	29543	29543	18263	18263	124511	124511	63.3	2.74	90.6	11	3165	30	185	8	0	0	0	80.66	5.26	Gradient Boost (General Model)	11	0.906	29543	336.924	3524923	0.63	3165	193
S9_bin.23	S9	S9	Southern hairy-nosed wombat	illumina		d__Bacteria;p__Bacillota_A;c__Clostridia;o__Christensenellales;f__CAG-74;g__Limiplasma;s__	d__Bacteria;p__Bacillota_A;c__Clostridia;o__Christensenellales;f__Aristaeellaceae;g__Limiplasma;s__	c__Clostridia (UID1118)	387	223	124	90.73	1.23	85.39	6.89	5.34	25	3633786	0	390	390	15485	15485	9317	9317	66685	66685	52.4	3.7	89.67	11	3471	21	194	8	0	0	0	85.39	6.89	Gradient Boost (General Model)	11	0.897	15485	313.516	3633786	0.52	3471	390
S0340_combined_bin.62	S0340	S31	Red-legged pademelon	illumina	Yes	d__Bacteria;p__Bacillota_A;c__Clostridia;o__Christensenellales;f__CAG-74;g__RUG563;s__	d__Bacteria;p__Bacillota_A;c__Clostridia;o__Christensenellales;f__Aristaeellaceae;g__RUG563;s__	c__Clostridia (UID1118)	387	223	124	88.38	6.32	84.69	3.68	3.69	0	2218377	0	372	372	7557	7557	5963	5963	36335	36335	53.8	2.41	90.83	11	2293	31	182	10	0	0	0	84.69	3.68	Gradient Boost (General Model)	11	0.908	7557	293.309	2218377	0.54	2293	372
S0484_combined_bin.89	S0484	S26	Southern hairy-nosed wombat	illumina		d__Bacteria;p__Bacillota_A;c__Clostridia;o__Christensenellales;f__CAG-74;g__SFHK01;s__SFHK01 sp004556395	d__Bacteria;p__Bacillota_A;c__Clostridia;o__Christensenellales;f__Aristaeellaceae;g__SFHK01;s__SFHK01 sp004556395	o__Clostridiales (UID1120)	304	250	143	91.03	3.1	95.71	1.87	-4.68	0	3259295	0	214	214	25275	25275	15230	15230	119665	119665	60.4	2.48	89.39	11	3043	17	227	6	0	0	0	95.71	1.87	Gradient Boost (General Model)	11	0.894	25275	319.683	3259295	0.6	3043	214
S2022_combined_bin.34	S2022	S27	Southern hairy-nosed wombat	illumina		d__Bacteria;p__Bacillota_A;c__Clostridia;o__Christensenellales;f__CAG-74;g__SFHK01;s__SFHK01 sp004556395	d__Bacteria;p__Bacillota_A;c__Clostridia;o__Christensenellales;f__Aristaeellaceae;g__SFHK01;s__SFHK01 sp004556395	c__Clostridia (UID1118)	387	223	124	72.41	4.61	65.04	5.63	7.37	8.33	2083301	0	692	692	3127	3127	3010	3010	18136	18136	61.3	2.64	90.85	11	2412	67	140	12	4	0	0	65.04	5.63	Gradient Boost (General Model)	11	0.908	3127	261.975	2083301	0.61	2412	692
S2022_combined_bin.36	S2022	S27	Southern hairy-nosed wombat	illumina		d__Bacteria;p__Bacillota_A;c__Clostridia;o__Christensenellales;f__CAG-74;g__SFMI01;s__SFMI01 sp004556155	d__Bacteria;p__Bacillota_A;c__Clostridia;o__Christensenellales;f__Aristaeellaceae;g__SFMI01;s__SFMI01 sp004556155	c__Clostridia (UID1118)	387	223	124	84.14	2.49	81.42	6.83	2.72	33.33	2231719	0	540	540	5072	5072	4132	4132	23304	23304	59.2	2.56	90	11	2474	26	191	6	0	0	0	81.42	6.83	Gradient Boost (General Model)	11	0.9	5072	271.078	2231719	0.59	2474	540
S7877_combined_bin.70	S7877	S33	Lumholtz's tree kangaroo	illumina	Yes	d__Bacteria;p__Bacillota_A;c__Clostridia;o__Christensenellales;f__CAG-74;g__SFTH01;s__	d__Bacteria;p__Bacillota_A;c__Clostridia;o__Christensenellales;f__Aristaeellaceae;g__SFTH01;s__	c__Clostridia (UID1118)	387	223	124	92.82	2.69	93.62	4.02	-0.8	25	2448338	0	346	346	9523	9523	7076	7076	49142	49142	57	2.41	89.11	11	2466	38	181	4	0	0	0	93.62	4.02	Gradient Boost (General Model)	11	0.891	9523	295.279	2448338	0.57	2466	346
S0093_combined_bin.107	S0093	S28	Common wombat	illumina	Yes	d__Bacteria;p__Bacillota_A;c__Clostridia;o__Christensenellales;f__CAG-74;g__SFTH01;s__SFTH01 sp934663625	d__Bacteria;p__Bacillota_A;c__Clostridia;o__Christensenellales;f__Aristaeellaceae;g__SFTH01;s__SFTH01 sp934663625	c__Clostridia (UID1118)	387	223	124	97.58	3.49	95.71	3.03	1.87	0	2866775	0	134	134	32788	32788	21393	21393	121961	121961	55.7	2.1	88.7	11	2731	4	214	5	0	0	0	95.71	3.03	Gradient Boost (General Model)	11	0.887	32788	310.936	2866775	0.56	2731	134
S1_bin.26	S1	S1	Rufous bettong	illumina	Yes	d__Bacteria;p__Bacillota_A;c__Clostridia;o__Christensenellales;f__CAG-74;g__UBA11524;s__	d__Bacteria;p__Bacillota_A;c__Clostridia;o__Christensenellales;f__Aristaeellaceae;g__UBA11524;s__	o__Clostridiales (UID1120)	304	250	143	96.5	1.49	95.42	3.06	1.08	16.67	3164456	0	159	159	30743	30743	19902	19902	252537	252537	60.8	3.53	88.04	11	2799	5	239	6	0	0	0	95.42	3.06	Gradient Boost (General Model)	11	0.88	30743	332.359	3164456	0.61	2799	159
S7877_combined_bin.73	S7877	S33	Lumholtz's tree kangaroo	illumina	Yes	d__Bacteria;p__Bacillota_A;c__Clostridia;o__Christensenellales;f__CAG-74;g__UBA11524;s__	d__Bacteria;p__Bacillota_A;c__Clostridia;o__Christensenellales;f__Aristaeellaceae;g__UBA11524;s__	c__Clostridia (UID1118)	387	223	124	96.6	4.3	79.42	6.13	17.18	37.5	3421526	0	291	291	21449	21449	11757	11757	136016	136016	61.1	2.31	89.84	11	3229	32	183	8	0	0	0	79.42	6.13	Gradient Boost (General Model)	11	0.898	21449	317.7	3421526	0.61	3229	291
S7877_combined_bin.85	S7877	S33	Lumholtz's tree kangaroo	illumina	Yes	d__Bacteria;p__Bacillota_A;c__Clostridia;o__Christensenellales;f__CAG-74;g__UBA11524;s__	d__Bacteria;p__Bacillota_A;c__Clostridia;o__Christensenellales;f__Aristaeellaceae;g__UBA11524;s__	o__Clostridiales (UID1120)	304	250	143	88	1.77	84.56	1.19	3.44	40	2342092	0	109	109	32035	32035	21487	21487	94560	94560	61.9	1.44	88.98	11	2061	37	208	5	0	0	0	84.56	1.19	Gradient Boost (General Model)	11	0.89	32035	337.476	2342092	0.62	2061	109
S10_bin.81	S10	S10	Lumholtz's tree kangaroo	illumina	Yes	d__Bacteria;p__Bacillota_A;c__Clostridia;o__Christensenellales;f__CAG-74;g__Ventricola;s__	d__Bacteria;p__Bacillota_A;c__Clostridia;o__Christensenellales;f__Aristaeellaceae;g__Ventricola;s__	o__Clostridiales (UID1212)	172	263	149	91.71	4.35	81.06	4.83	10.65	38.46	2320954	0	252	252	12502	12502	9210	9210	56772	56772	61.8	2.26	89.01	11	2188	37	213	13	0	0	0	81.06	4.83	Gradient Boost (General Model)	11	0.89	12502	315.103	2320954	0.62	2188	252
S7_bin.36	S7	S7	Northern brown bandicoot	illumina	Yes	d__Bacteria;p__Bacillota_A;c__Clostridia;o__Christensenellales;f__CAG-74;g__Ventricola;s__	d__Bacteria;p__Bacillota_A;c__Clostridia;o__Christensenellales;f__Aristaeellaceae;g__Ventricola;s__	c__Clostridia (UID1118)	387	223	124	96.37	1.88	98.3	1.97	-1.93	0	2865746	0	146	146	30933	30933	19628	19628	113818	113818	62.8	2.07	87.19	11	2554	6	211	6	0	0	0	98.3	1.97	Gradient Boost (General Model)	11	0.872	30933	326.54	2865746	0.63	2554	146
S0009_combined_bin.78	S0009	S34	Southern hairy-nosed wombat	illumina	Yes	d__Bacteria;p__Bacillota_A;c__Clostridia;o__Christensenellales;f__CAG-917;g__;s__	d__Bacteria;p__Bacillota_A;c__Clostridia;o__Christensenellales;f__CAG-917;g__;s__	c__Clostridia (UID1118)	387	223	124	96.77	0.83	96.51	0	0.26	0	1758063	0	11	11	235850	235850	159823	159823	442624	442624	48.3	0.74	91.42	11	1603	5	216	2	0	0	0	96.51	0	Gradient Boost (General Model)	11	0.914	235850	334.702	1758063	0.48	1603	11
S0093_combined_bin.49	S0093	S28	Common wombat	illumina		d__Bacteria;p__Bacillota_A;c__Clostridia;o__Christensenellales;f__CAG-917;g__;s__	d__Bacteria;p__Bacillota_A;c__Clostridia;o__Christensenellales;f__CAG-917;g__;s__	c__Clostridia (UID1118)	387	223	124	96.77	1.64	96.47	1.32	0.3	0	1754306	0	48	48	64087	64087	36548	36548	110118	110118	48.3	1.22	91.46	11	1626	5	215	3	0	0	0	96.47	1.32	Gradient Boost (General Model)	11	0.915	64087	329.41	1754306	0.48	1626	48
S2022_combined_bin.103	S2022	S27	Southern hairy-nosed wombat	illumina	Yes	d__Bacteria;p__Bacillota_A;c__Clostridia;o__Christensenellales;f__CAG-917;g__CAG-1138;s__CAG-1138 sp000434675	d__Bacteria;p__Bacillota_A;c__Clostridia;o__Christensenellales;f__CAG-917;g__CAG-1138;s__CAG-1138 sp000434675	c__Clostridia (UID1118)	387	223	124	95.16	0.16	98.99	0.05	-3.83	0	1446838	0	14	14	166611	166611	103345	103345	316010	316010	48.9	1.25	90.48	11	1268	7	215	1	0	0	0	98.99	0.05	Gradient Boost (General Model)	11	0.905	166611	344.533	1446838	0.49	1268	14
S0484_combined_bin.3	S0484	S26	Southern hairy-nosed wombat	illumina		d__Bacteria;p__Bacillota_A;c__Clostridia;o__Christensenellales;f__CAG-917;g__CAG-1138;s__CAG-1138 sp000434675	d__Bacteria;p__Bacillota_A;c__Clostridia;o__Christensenellales;f__CAG-917;g__CAG-1138;s__CAG-1138 sp000434675	o__Clostridiales (UID1212)	172	263	149	44.65	0.67	53.32	0.48	-8.67	100	776145	0	292	292	2781	2781	2658	2658	8798	8798	49.7	2.08	91.9	11	904	146	116	1	0	0	0	53.32	0.48	Gradient Boost (General Model)	11	0.919	2781	263.431	776145	0.5	904	292
S0009_combined_bin.38	S0009	S34	Southern hairy-nosed wombat	illumina		d__Bacteria;p__Bacillota_A;c__Clostridia;o__Christensenellales;f__CAG-917;g__CAG-349;s__CAG-349 sp001940895	d__Bacteria;p__Bacillota_A;c__Clostridia;o__Christensenellales;f__CAG-917;g__CAG-349;s__CAG-349 sp001940895	o__Clostridiales (UID1120)	304	250	143	95.78	1.4	96.17	0.01	-0.39	0	1490767	0	10	10	206637	206637	149076	149076	508223	508223	47	0.61	91.82	11	1373	9	239	2	0	0	0	96.17	0.01	Gradient Boost (General Model)	11	0.918	206637	332.997	1490767	0.47	1373	10
S2022_combined_bin.2	S2022	S27	Southern hairy-nosed wombat	illumina	Yes	d__Bacteria;p__Bacillota_A;c__Clostridia;o__Christensenellales;f__CAG-917;g__CAG-349;s__CAG-349 sp003539515	d__Bacteria;p__Bacillota_A;c__Clostridia;o__Christensenellales;f__CAG-917;g__CAG-349;s__CAG-349 sp003539515	o__Clostridiales (UID1120)	304	250	143	78.42	0.7	75.93	0.02	2.49	0	1151810	0	10	10	195146	195146	115181	115181	216432	216432	47.5	0.59	90.94	11	1061	46	203	1	0	0	0	75.93	0.02	Gradient Boost (General Model)	11	0.909	195146	329.663	1151810	0.47	1061	10
S0484_combined_bin.7	S0484	S26	Southern hairy-nosed wombat	illumina		d__Bacteria;p__Bacillota_A;c__Clostridia;o__Christensenellales;f__CAG-917;g__CAG-349;s__CAG-349 sp003539515	d__Bacteria;p__Bacillota_A;c__Clostridia;o__Christensenellales;f__CAG-917;g__CAG-349;s__CAG-349 sp003539515	p__Firmicutes (UID240)	1318	179	104	82.44	0.09	63.46	1.69	18.98	0	1282337	0	299	299	5278	5278	4288	4288	30445	30445	47.7	2.29	90.64	11	1386	48	130	1	0	0	0	63.46	1.69	Gradient Boost (General Model)	11	0.906	5278	279.99	1282337	0.48	1386	299
S0009_combined_bin.97	S0009	S34	Southern hairy-nosed wombat	illumina		d__Bacteria;p__Bacillota_A;c__Clostridia;o__Christensenellales;f__CAG-917;g__CAG-475;s__CAG-475 sp000434435	d__Bacteria;p__Bacillota_A;c__Clostridia;o__Christensenellales;f__CAG-917;g__CAG-475;s__CAG-475 sp000434435	o__Clostridiales (UID1212)	172	263	149	46.02	0.73	50.55	2.25	-4.53	50	872200	0	314	314	2946	2946	2777	2777	8324	8324	47	2.21	89.38	11	953	143	118	2	0	0	0	50.55	2.25	Gradient Boost (General Model)	11	0.893	2946	272.946	872200	0.47	953	314
S7500_combined_bin.29	S7500	S30	Mahogany glider	illumina	Yes	d__Bacteria;p__Bacillota_A;c__Clostridia;o__Christensenellales;f__CAG-917;g__Limadaptatus;s__Limadaptatus sp900553825	d__Bacteria;p__Bacillota_A;c__Clostridia;o__Christensenellales;f__CAG-917;g__Limadaptatus;s__Limadaptatus sp900553825	o__Clostridiales (UID1120)	304	250	143	82.65	1.65	83.01	0.73	-0.36	50	1293912	0	227	227	7397	7397	5700	5700	29037	29037	58.8	1.75	89.38	11	1302	39	207	4	0	0	0	83.01	0.73	Gradient Boost (General Model)	11	0.894	7397	296.585	1293912	0.59	1302	227
S0093_combined_bin.60	S0093	S28	Common wombat	illumina	Yes	d__Bacteria;p__Bacillota_A;c__Clostridia;o__Christensenellales;f__Christensenellaceae;g__HGM11616;s__	d__Bacteria;p__Bacillota_A;c__Clostridia;o__Christensenellales;f__Christensenellaceae;g__HGM11616;s__	k__Bacteria (UID203)	5449	104	58	54.73	2.59	66.2	0.8	-11.47	50	1466067	0	429	429	3730	3730	3417	3417	12087	12087	44.8	3.01	78	11	1529	61	41	2	0	0	0	66.2	0.8	Gradient Boost (General Model)	11	0.78	3730	249.88	1466067	0.45	1529	429
S0093_combined_bin.35	S0093	S28	Common wombat	illumina	Yes	d__Bacteria;p__Bacillota_A;c__Clostridia;o__Christensenellales;f__DTU072;g__CAG-1782;s__CAG-1782 sp002349735	d__Bacteria;p__Bacillota_A;c__Clostridia;o__Christensenellales;f__DTU072;g__CAG-1782;s__CAG-1782 sp002349735	c__Clostridia (UID1118)	387	223	124	91.94	0	95.64	0.01	-3.7	0	1876517	0	65	65	43777	43777	28869	28869	225617	225617	45.5	1.46	90.79	11	1518	12	211	0	0	0	0	95.64	0.01	Gradient Boost (General Model)	11	0.908	43777	374.71	1876517	0.46	1518	65
S2022_combined_bin.56	S2022	S27	Southern hairy-nosed wombat	illumina		d__Bacteria;p__Bacillota_A;c__Clostridia;o__Christensenellales;f__DTU072;g__CAG-1782;s__CAG-1782 sp002349735	d__Bacteria;p__Bacillota_A;c__Clostridia;o__Christensenellales;f__DTU072;g__CAG-1782;s__CAG-1782 sp002349735	c__Clostridia (UID1118)	387	223	124	76.39	1.04	72.61	2.25	3.78	0	1583966	0	338	338	5735	5735	4686	4686	28088	28088	45.4	2.26	91.3	11	1460	62	158	3	0	0	0	72.61	2.25	Gradient Boost (General Model)	11	0.913	5735	330.676	1583966	0.45	1460	338
S0093_combined_bin.25	S0093	S28	Common wombat	illumina	Yes	d__Bacteria;p__Bacillota_A;c__Clostridia;o__Christensenellales;f__Pumilibacteraceae;g__CAG-552;s__CAG-552 sp000435495	d__Bacteria;p__Bacillota_A;c__Clostridia;o__Christensenellales;f__Pumilibacteraceae;g__CAG-552;s__CAG-552 sp000435495	c__Clostridia (UID1118)	387	223	124	94.76	0.81	94.57	0	0.19	0	1373539	0	57	57	36427	36427	24097	24097	156139	156139	42.9	2.49	87.81	11	1219	8	214	1	0	0	0	94.57	0	Gradient Boost (General Model)	11	0.878	36427	330.541	1373539	0.43	1219	57
S0340_combined_bin.102	S0340	S31	Red-legged pademelon	illumina	Yes	d__Bacteria;p__Bacillota_A;c__Clostridia;o__Christensenellales;f__UBA1242;g__UBA11490;s__	d__Bacteria;p__Bacillota_A;c__Clostridia;o__Christensenellales;f__UBA1242;g__UBA11490;s__	c__Clostridia (UID1118)	387	223	124	80.48	0	95.81	0.13	-15.33	0	975213	0	20	20	70952	70952	48760	48760	135872	135872	34.3	1.27	91.65	11	864	32	191	0	0	0	0	95.81	0.13	Gradient Boost (General Model)	11	0.916	70952	345.189	975213	0.34	864	20
S0093_combined_bin.48	S0093	S28	Common wombat	illumina		d__Bacteria;p__Bacillota_A;c__Clostridia;o__Christensenellales;f__UBA1242;g__UMGS1470;s__UMGS1470 sp900766395	d__Bacteria;p__Bacillota_A;c__Clostridia;o__Christensenellales;f__UBA1242;g__UMGS1470;s__UMGS1470 sp900766395	o__Clostridiales (UID1212)	172	263	149	69.75	0.22	97.54	2.4	-27.79	0	1110902	0	56	56	40916	40916	19837	19837	79018	79018	36.6	1.69	91.3	11	1046	62	200	1	0	0	0	97.54	2.4	Gradient Boost (General Model)	11	0.913	40916	323.827	1110902	0.37	1046	56
S0463_combined_bin.19	S0463	S29	Mahogany glider	illumina	Yes	d__Bacteria;p__Bacillota_A;c__Clostridia;o__Christensenellales;f__UBA3700;g__RACS-045;s__	d__Bacteria;p__Bacillota_A;c__Clostridia;o__Christensenellales;f__UBA3700;g__RACS-045;s__	o__Clostridiales (UID1212)	172	263	149	94.85	0.22	95.82	0.03	-0.97	0	1790191	0	36	36	108390	108390	49727	49727	223277	223277	44.1	2.31	86.82	11	1490	10	252	1	0	0	0	95.82	0.03	Gradient Boost (General Model)	11	0.868	108390	348.1	1790191	0.44	1490	36
S2_bin.2	S2	S2	Fat-tailed dunnart	illumina	Yes	d__Bacteria;p__Bacillota_A;c__Clostridia;o__Clostridiales;f__Clostridiaceae;g__Sarcina;s__	d__Bacteria;p__Bacillota_A;c__Clostridia;o__Clostridiales;f__Clostridiaceae;g__Sarcina;s__	o__Clostridiales (UID1375)	50	332	124	97.79	1.16	95.18	1.13	2.61	66.67	2910149	0	99	99	47077	47077	29395	29395	121418	121418	27.3	1.98	85.81	11	2753	17	312	3	0	0	0	95.18	1.13	Gradient Boost (General Model)	11	0.858	47077	302.579	2910149	0.27	2753	99
S2022_combined_bin.73	S2022	S27	Southern hairy-nosed wombat	illumina		d__Bacteria;p__Bacillota_A;c__Clostridia;o__Clostridiales;f__Clostridiaceae;g__Sarcina;s__Sarcina ventriculi	d__Bacteria;p__Bacillota_A;c__Clostridia;o__Clostridiales;f__Clostridiaceae;g__Sarcina;s__Sarcina ventriculi	o__Clostridiales (UID1375)	50	332	124	82.55	2.17	79.02	2.93	3.53	12.5	2106281	0	351	351	8805	8805	6000	6000	53221	53221	27.1	2.14	86.6	11	2189	73	251	8	0	0	0	79.02	2.93	Gradient Boost (General Model)	11	0.866	8805	277.976	2106281	0.27	2189	351
S0340_combined_bin.19	S0340	S31	Red-legged pademelon	illumina	Yes	d__Bacteria;p__Bacillota_A;c__Clostridia;o__Lachnospirales;f__Anaerotignaceae;g__Anaerotignum;s__	d__Bacteria;p__Bacillota_A;c__Clostridia;o__Lachnospirales;f__Anaerotignaceae;g__Anaerotignum;s__	o__Clostridiales (UID1212)	172	263	149	54.65	1.34	59.34	2.58	-4.69	66.67	1182691	0	434	434	2880	2880	2725	2725	12125	12125	45.8	2.23	89.93	11	1471	112	148	3	0	0	0	59.34	2.58	Gradient Boost (General Model)	11	0.899	2880	241.322	1182691	0.46	1471	434
S10_bin.63	S10	S10	Lumholtz's tree kangaroo	illumina		d__Bacteria;p__Bacillota_A;c__Clostridia;o__Lachnospirales;f__Anaerotignaceae;g__Anaerotignum;s__	d__Bacteria;p__Bacillota_A;c__Clostridia;o__Lachnospirales;f__Anaerotignaceae;g__Anaerotignum;s__	o__Clostridiales (UID1212)	172	263	149	90.03	1.68	84.06	1.6	5.97	25	1870814	0	262	262	10068	10068	7140	7140	48220	48220	46.6	1.89	88.19	11	1953	21	238	4	0	0	0	84.06	1.6	Neural Network (Specific Model)	11	0.882	10068	281.901	1870814	0.47	1953	262
S7_bin.39	S7	S7	Northern brown bandicoot	illumina		d__Bacteria;p__Bacillota_A;c__Clostridia;o__Lachnospirales;f__Anaerotignaceae;g__Anaerotignum;s__Anaerotignum sp021768705	d__Bacteria;p__Bacillota_A;c__Clostridia;o__Lachnospirales;f__Anaerotignaceae;g__Anaerotignum;s__Anaerotignum sp021768705	o__Clostridiales (UID1212)	172	263	149	67.9	2.68	59.34	2.07	8.56	0	1396331	0	391	391	3845	3845	3571	3571	26465	26465	47.1	2.09	88.05	11	1733	111	146	6	0	0	0	59.34	2.07	Neural Network (Specific Model)	11	0.88	3845	236.875	1396331	0.47	1733	391
S7500_combined_bin.36	S7500	S30	Mahogany glider	illumina	Yes	d__Bacteria;p__Bacillota_A;c__Clostridia;o__Lachnospirales;f__CAG-274;g__CALWRD01;s__	d__Bacteria;p__Bacillota_A;c__Clostridia;o__Lachnospirales;f__CAG-274;g__CALWRD01;s__	o__Clostridiales (UID1212)	172	263	149	91.72	0.34	95.54	0.36	-3.82	100	2271732	0	52	52	69180	69180	43687	43687	259306	259306	38.5	2.04	89.06	11	2018	15	247	1	0	0	0	95.54	0.36	Gradient Boost (General Model)	11	0.891	69180	334.545	2271732	0.38	2018	52
S24_bin.20	S24	S24	Koala	illumina	Yes	d__Bacteria;p__Bacillota_A;c__Clostridia;o__Lachnospirales;f__CAG-274;g__JAJQCI01;s__	d__Bacteria;p__Bacillota_A;c__Clostridia;o__Lachnospirales;f__CAG-274;g__JAJQCI01;s__	o__Clostridiales (UID1212)	172	263	149	95.64	0	96.78	2.36	-1.14	0	3468325	0	196	196	30877	30877	17695	17695	129297	129297	41.5	3.02	87.24	11	3292	10	253	0	0	0	0	96.78	2.36	Gradient Boost (General Model)	11	0.872	30877	306.868	3468325	0.41	3292	196
S0332_combined_bin.12	S0332	S25	Koala	illumina	Yes	d__Bacteria;p__Bacillota_A;c__Clostridia;o__Lachnospirales;f__CAG-274;g__JAJQCI01;s__JAJQCI01 sp020859645	d__Bacteria;p__Bacillota_A;c__Clostridia;o__Lachnospirales;f__CAG-274;g__JAJQCI01;s__JAJQCI01 sp020859645	o__Clostridiales (UID1212)	172	263	149	98.66	0	99.47	0.98	-0.81	0	2833303	0	126	126	44282	44282	22486	22486	159903	159903	41	2.49	87.89	11	2611	2	261	0	0	0	0	99.47	0.98	Gradient Boost (General Model)	11	0.879	44282	318.454	2833303	0.41	2611	126
S2_bin.1	S2	S2	Fat-tailed dunnart	illumina	Yes	d__Bacteria;p__Bacillota_A;c__Clostridia;o__Lachnospirales;f__Cellulosilyticaceae;g__Cellulosilyticum;s__	d__Bacteria;p__Bacillota_A;c__Clostridia;o__Lachnospirales;f__Cellulosilyticaceae;g__Cellulosilyticum;s__	o__Clostridiales (UID1212)	172	263	149	91.28	2.01	85.7	0.49	5.58	0	2623568	0	45	45	104962	104962	58301	58301	361705	361705	33.9	1.27	88.08	11	2448	19	242	1	1	0	0	85.7	0.49	Neural Network (Specific Model)	11	0.881	104962	314.978	2623568	0.34	2448	45
S1_bin.56	S1	S1	Rufous bettong	illumina	Yes	d__Bacteria;p__Bacillota_A;c__Clostridia;o__Lachnospirales;f__Lachnospiraceae;g__;s__	d__Bacteria;p__Bacillota_A;c__Clostridia;o__Lachnospirales;f__Lachnospiraceae;g__Coprococcus_A;s__	k__Bacteria (UID203)	5449	103	57	32.78	3.51	56.36	4.43	-23.58	0	2635030	0	965	965	2796	2796	2730	2730	14534	14534	45.7	2.54	87.96	11	3255	76	25	2	0	0	0	56.36	4.43	Neural Network (Specific Model)	11	0.879	2796	237.894	2635030	0.46	3255	965
S10_bin.55	S10	S10	Lumholtz's tree kangaroo	illumina	Yes	d__Bacteria;p__Bacillota_A;c__Clostridia;o__Lachnospirales;f__Lachnospiraceae;g__;s__	d__Bacteria;p__Bacillota_A;c__Clostridia;o__Lachnospirales;f__Lachnospiraceae;g__;s__	k__Bacteria (UID203)	5449	103	57	39.47	0	58.96	4.63	-19.49	0	1761105	0	608	608	2955	2955	2896	2896	13927	13927	47.4	2.45	90.67	11	2094	77	26	0	0	0	0	58.96	4.63	Gradient Boost (General Model)	11	0.906	2955	254.643	1761105	0.47	2094	608
S14_bin.44	S14	S14	Greater glider	illumina	Yes	d__Bacteria;p__Bacillota_A;c__Clostridia;o__Lachnospirales;f__Lachnospiraceae;g__;s__	d__Bacteria;p__Bacillota_A;c__Clostridia;o__Lachnospirales;f__Lachnospiraceae;g__Alitiscatomonas;s__	o__Clostridiales (UID1226)	155	278	158	79.63	6.98	75.62	4.53	4.01	66.67	1458017	0	419	419	3892	3892	3479	3479	10375	10375	50.3	1.73	92.76	11	1632	61	202	15	0	0	0	75.62	4.53	Gradient Boost (General Model)	11	0.927	3892	276.637	1458017	0.5	1632	419
S15_bin.20	S15	S15	Squirrel glider	illumina	Yes	d__Bacteria;p__Bacillota_A;c__Clostridia;o__Lachnospirales;f__Lachnospiraceae;g__;s__	d__Bacteria;p__Bacillota_A;c__Clostridia;o__Lachnospirales;f__Lachnospiraceae;g__;s__	o__Clostridiales (UID1226)	155	278	158	80.51	3.81	79.2	3.4	1.31	63.64	2725680	0	593	593	5833	5833	4596	4596	31073	31073	44.4	1.84	92.24	11	2884	71	196	11	0	0	0	79.2	3.4	Gradient Boost (General Model)	11	0.922	5833	291.078	2725680	0.44	2884	593
S0009_combined_bin.28	S0009	S34	Southern hairy-nosed wombat	illumina		d__Bacteria;p__Bacillota_A;c__Clostridia;o__Lachnospirales;f__Lachnospiraceae;g__;s__	d__Bacteria;p__Bacillota_A;c__Clostridia;o__Lachnospirales;f__Lachnospiraceae;g__;s__	o__Clostridiales (UID1212)	172	263	149	93.06	0.56	88.74	0.78	4.32	0	2914027	0	61	61	99325	99325	47770	47770	200869	200869	39.1	2.17	88.54	11	2527	43	218	2	0	0	0	88.74	0.78	Neural Network (Specific Model)	11	0.885	99325	340.858	2914027	0.39	2527	61
S0484_combined_bin.5	S0484	S26	Southern hairy-nosed wombat	illumina		d__Bacteria;p__Bacillota_A;c__Clostridia;o__Lachnospirales;f__Lachnospiraceae;g__;s__	d__Bacteria;p__Bacillota_A;c__Clostridia;o__Lachnospirales;f__Lachnospiraceae;g__;s__	o__Clostridiales (UID1212)	172	263	149	86.27	0.89	90.48	0.17	-4.21	50	2569417	0	40	40	162533	162533	64235	64235	372544	372544	39.2	1.3	89.3	11	2194	34	227	2	0	0	0	90.48	0.17	Gradient Boost (General Model)	11	0.893	162533	349.046	2569417	0.39	2194	40
S2022_combined_bin.46	S2022	S27	Southern hairy-nosed wombat	illumina		d__Bacteria;p__Bacillota_A;c__Clostridia;o__Lachnospirales;f__Lachnospiraceae;g__;s__	d__Bacteria;p__Bacillota_A;c__Clostridia;o__Lachnospirales;f__Lachnospiraceae;g__;s__	o__Clostridiales (UID1212)	172	263	149	97.76	1.23	97.92	1.55	-0.16	33.33	3002674	0	41	41	106482	106482	73235	73235	272244	272244	39.1	1.57	89.21	11	2634	4	256	3	0	0	0	97.92	1.55	Gradient Boost (General Model)	11	0.892	106482	339.438	3002674	0.39	2634	41
S0093_combined_bin.147	S0093	S28	Common wombat	illumina	Yes	d__Bacteria;p__Bacillota_A;c__Clostridia;o__Lachnospirales;f__Lachnospiraceae;g__Acetatifactor;s__	d__Bacteria;p__Bacillota_A;c__Clostridia;o__Lachnospirales;f__Lachnospiraceae;g__Acetatifactor;s__	f__Lachnospiraceae (UID1286)	57	420	207	95.49	3.52	95.27	0.82	0.22	0	3218000	0	105	105	48783	48783	30647	30647	143152	143152	56.2	1.82	87.61	11	2886	26	385	9	0	0	0	95.27	0.82	Gradient Boost (General Model)	11	0.876	48783	326.191	3218000	0.56	2886	105
S10_bin.77	S10	S10	Lumholtz's tree kangaroo	illumina	Yes	d__Bacteria;p__Bacillota_A;c__Clostridia;o__Lachnospirales;f__Lachnospiraceae;g__Acetatifactor;s__	d__Bacteria;p__Bacillota_A;c__Clostridia;o__Lachnospirales;f__Lachnospiraceae;g__Acetatifactor;s__	f__Lachnospiraceae (UID1255)	90	354	174	90.51	1.55	85.47	0.56	5.04	40	2471755	0	114	114	37834	37834	21682	21682	110096	110096	43.7	1.47	90.53	11	2291	42	307	5	0	0	0	85.47	0.56	Neural Network (Specific Model)	11	0.905	37834	326.102	2471755	0.44	2291	114
S11_bin.1	S11	S11	Southern hairy-nosed wombat	illumina	Yes	d__Bacteria;p__Bacillota_A;c__Clostridia;o__Lachnospirales;f__Lachnospiraceae;g__Acetatifactor;s__	d__Bacteria;p__Bacillota_A;c__Clostridia;o__Lachnospirales;f__Lachnospiraceae;g__Acetatifactor;s__	f__Lachnospiraceae (UID1286)	57	420	207	93.72	2.8	99.39	0.5	-5.67	11.11	2861810	0	43	43	90113	90113	66553	66553	228335	228335	43.1	1.78	90.77	11	2742	18	393	9	0	0	0	99.39	0.5	Gradient Boost (General Model)	11	0.908	90113	316.345	2861810	0.43	2742	43
S13_bin.48	S13	S13	Squirrel glider	illumina	Yes	d__Bacteria;p__Bacillota_A;c__Clostridia;o__Lachnospirales;f__Lachnospiraceae;g__Acetatifactor;s__	d__Bacteria;p__Bacillota_A;c__Clostridia;o__Lachnospirales;f__Lachnospiraceae;g__Acetatifactor;s__	f__Lachnospiraceae (UID1286)	57	420	207	72.98	4.57	65.02	2.77	7.96	13.33	2137093	0	454	454	5795	5795	4707	4707	17824	17824	50.2	1.93	91.65	11	2213	142	267	9	2	0	0	65.02	2.77	Gradient Boost (General Model)	11	0.916	5795	295.497	2137093	0.5	2213	454
S2022_combined_bin.61	S2022	S27	Southern hairy-nosed wombat	illumina	Yes	d__Bacteria;p__Bacillota_A;c__Clostridia;o__Lachnospirales;f__Lachnospiraceae;g__Acetatifactor;s__	d__Bacteria;p__Bacillota_A;c__Clostridia;o__Lachnospirales;f__Lachnospiraceae;g__Acetatifactor;s__	f__Lachnospiraceae (UID1286)	57	420	207	80.92	2.51	79.28	1.69	1.64	0	2040915	0	493	493	4864	4864	4139	4139	17410	17410	44.4	2.07	91.9	11	2182	116	298	6	0	0	0	79.28	1.69	Gradient Boost (General Model)	11	0.919	4864	287.093	2040915	0.44	2182	493
S0009_combined_bin.64	S0009	S34	Southern hairy-nosed wombat	illumina		d__Bacteria;p__Bacillota_A;c__Clostridia;o__Lachnospirales;f__Lachnospiraceae;g__Acetatifactor;s__	d__Bacteria;p__Bacillota_A;c__Clostridia;o__Lachnospirales;f__Lachnospiraceae;g__Acetatifactor;s__	f__Lachnospiraceae (UID1255)	90	354	174	50.65	1.92	50.05	2.72	0.6	25	1532401	0	513	513	3098	3098	2987	2987	13246	13246	44.7	2.06	92.26	11	1724	194	156	4	0	0	0	50.05	2.72	Neural Network (Specific Model)	11	0.922	3098	273.936	1532401	0.45	1724	513
S10_bin.135	S10	S10	Lumholtz's tree kangaroo	illumina		d__Bacteria;p__Bacillota_A;c__Clostridia;o__Lachnospirales;f__Lachnospiraceae;g__Acetatifactor;s__	d__Bacteria;p__Bacillota_A;c__Clostridia;o__Lachnospirales;f__Lachnospiraceae;g__Acetatifactor;s__	f__Lachnospiraceae (UID1286)	57	420	207	97.49	4.69	96.94	1.83	0.55	20	3023632	0	50	50	86070	86070	60472	60472	266015	266015	45.1	1.8	90.11	11	2750	24	381	15	0	0	0	96.94	1.83	Neural Network (Specific Model)	11	0.901	86070	330.813	3023632	0.45	2750	50
S0093_combined_bin.93	S0093	S28	Common wombat	illumina	Yes	d__Bacteria;p__Bacillota_A;c__Clostridia;o__Lachnospirales;f__Lachnospiraceae;g__Acetatifactor;s__Acetatifactor sp016303085	d__Bacteria;p__Bacillota_A;c__Clostridia;o__Lachnospirales;f__Lachnospiraceae;g__Acetatifactor;s__Acetatifactor sp016303085	f__Lachnospiraceae (UID1286)	57	420	207	97.1	1.62	96.25	0.92	0.85	44.44	3184566	0	43	43	197277	197277	74059	74059	323999	323999	46.2	1.45	90.36	11	2907	18	393	9	0	0	0	96.25	0.92	Neural Network (Specific Model)	11	0.904	197277	330.552	3184566	0.46	2907	43
S21_bin.15	S21	S21	Long-nosed potaroo	illumina	Yes	d__Bacteria;p__Bacillota_A;c__Clostridia;o__Lachnospirales;f__Lachnospiraceae;g__Agathobacter;s__	d__Bacteria;p__Bacillota_A;c__Clostridia;o__Lachnospirales;f__Lachnospiraceae;g__Agathobacter;s__	f__Lachnospiraceae (UID1286)	57	420	207	90.97	3.19	85.03	2.01	5.94	12.5	3143128	0	92	92	55112	55112	34164	34164	169255	169255	45.4	1.74	90.82	11	2886	60	344	16	0	0	0	85.03	2.01	Neural Network (Specific Model)	11	0.908	55112	330.285	3143128	0.45	2886	92
S5_bin.61	S5	S5	Northern brown bandicoot	illumina	Yes	d__Bacteria;p__Bacillota_A;c__Clostridia;o__Lachnospirales;f__Lachnospiraceae;g__Agathobacter;s__	d__Bacteria;p__Bacillota_A;c__Clostridia;o__Lachnospirales;f__Lachnospiraceae;g__Agathobacter;s__	f__Lachnospiraceae (UID1286)	57	420	207	98.85	2.97	99.26	0.02	-0.41	0	2757405	0	45	45	88695	88695	61275	61275	382855	382855	48.1	2.06	90.76	11	2556	5	406	9	0	0	0	99.26	0.02	Neural Network (Specific Model)	11	0.908	88695	326.906	2757405	0.48	2556	45
S8_bin.64	S8	S8	Long-nosed potaroo	illumina	Yes	d__Bacteria;p__Bacillota_A;c__Clostridia;o__Lachnospirales;f__Lachnospiraceae;g__Agathobacter;s__	d__Bacteria;p__Bacillota_A;c__Clostridia;o__Lachnospirales;f__Lachnospiraceae;g__Agathobacter;s__	k__Bacteria (UID203)	5449	104	58	77.59	3.45	83.97	1.91	-6.38	50	3064980	0	166	166	32797	32797	18463	18463	123874	123874	46.8	2.81	91.21	11	2887	52	50	2	0	0	0	83.97	1.91	Neural Network (Specific Model)	11	0.912	32797	323.274	3064980	0.47	2887	166
S7_bin.86	S7	S7	Northern brown bandicoot	illumina		d__Bacteria;p__Bacillota_A;c__Clostridia;o__Lachnospirales;f__Lachnospiraceae;g__Agathobacter;s__	d__Bacteria;p__Bacillota_A;c__Clostridia;o__Lachnospirales;f__Lachnospiraceae;g__Agathobacter;s__	f__Lachnospiraceae (UID1286)	57	420	207	83.09	1.04	73.74	0.15	9.35	0	2042282	0	43	43	72228	72228	47494	47494	215071	215071	48.5	1.71	91.25	11	1811	108	309	3	0	0	0	73.74	0.15	Neural Network (Specific Model)	11	0.912	72228	343.48	2042282	0.49	1811	43
S8_bin.21	S8	S8	Long-nosed potaroo	illumina		d__Bacteria;p__Bacillota_A;c__Clostridia;o__Lachnospirales;f__Lachnospiraceae;g__Agathobacter;s__	d__Bacteria;p__Bacillota_A;c__Clostridia;o__Lachnospirales;f__Lachnospiraceae;g__Agathobacter;s__	f__Lachnospiraceae (UID1286)	57	420	207	83.69	1.2	77.66	0.29	6.03	16.67	2425414	0	224	224	18938	18938	10827	10827	54799	54799	46.4	2.04	91.07	11	2295	104	310	6	0	0	0	77.66	0.29	Neural Network (Specific Model)	11	0.911	18938	321.313	2425414	0.46	2295	224
S7500_combined_bin.57	S7500	S30	Mahogany glider	illumina	Yes	d__Bacteria;p__Bacillota_A;c__Clostridia;o__Lachnospirales;f__Lachnospiraceae;g__Anaerostipes;s__Anaerostipes sp900756035	d__Bacteria;p__Bacillota_A;c__Clostridia;o__Lachnospirales;f__Lachnospiraceae;g__Anaerostipes;s__Anaerostipes sp900756035	o__Clostridiales (UID1212)	172	263	149	93.06	4.07	94.51	1.82	-1.45	0	2605914	0	207	207	27800	27800	12588	12588	100947	100947	39.9	1.49	90.72	11	2660	15	242	5	0	1	0	94.51	1.82	Neural Network (Specific Model)	11	0.907	27800	296.839	2605914	0.4	2660	207
S8_bin.45	S8	S8	Long-nosed potaroo	illumina	Yes	d__Bacteria;p__Bacillota_A;c__Clostridia;o__Lachnospirales;f__Lachnospiraceae;g__Bacteroides_F;s__	d__Bacteria;p__Bacillota_A;c__Clostridia;o__Lachnospirales;f__Lachnospiraceae;g__Bacteroides_F;s__	o__Clostridiales (UID1212)	172	263	149	95.7	0.06	85.96	0.01	9.74	100	2248879	0	149	149	25285	25285	15093	15093	90325	90325	41	1.38	90.66	11	2056	13	249	1	0	0	0	85.96	0.01	Neural Network (Specific Model)	11	0.907	25285	331.049	2248879	0.41	2056	149
S7_bin.1	S7	S7	Northern brown bandicoot	illumina	Yes	d__Bacteria;p__Bacillota_A;c__Clostridia;o__Lachnospirales;f__Lachnospiraceae;g__Bariatricus;s__	d__Bacteria;p__Bacillota_A;c__Clostridia;o__Lachnospirales;f__Lachnospiraceae;g__Bariatricus;s__	k__Bacteria (UID203)	5449	103	57	42.74	0	61.52	2.22	-18.78	0	1618175	0	479	479	3735	3735	3378	3378	17144	17144	48.4	2.24	92.31	11	1791	72	31	0	0	0	0	61.52	2.22	Gradient Boost (General Model)	11	0.923	3735	278.417	1618175	0.48	1791	479
S37_bin.5	S37	S37	Rufous bettong	illumina		d__Bacteria;p__Bacillota_A;c__Clostridia;o__Lachnospirales;f__Lachnospiraceae;g__Blautia;s__Blautia sp001304935	d__Bacteria;p__Bacillota_A;c__Clostridia;o__Lachnospirales;f__Lachnospiraceae;g__Blautia;s__Blautia celeris	o__Clostridiales (UID1226)	155	274	157	81.14	0.32	86.64	5.55	-5.5	0	5343685	0	657	657	12604	12604	8133	8133	77330	77330	47	2.81	90.07	11	5220	72	201	1	0	0	0	86.64	5.55	Neural Network (Specific Model)	11	0.901	12604	307.915	5343685	0.47	5220	657
S5_bin.40	S5	S5	Northern brown bandicoot	illumina	Yes	d__Bacteria;p__Bacillota_A;c__Clostridia;o__Lachnospirales;f__Lachnospiraceae;g__Blautia_A;s__	d__Bacteria;p__Bacillota_A;c__Clostridia;o__Lachnospirales;f__Lachnospiraceae;g__Blautia_A;s__	o__Clostridiales (UID1226)	155	278	158	55.24	1.9	46.41	1.23	8.83	0	1201476	0	215	215	8265	8265	5588	5588	38272	38272	46.5	1.6	90.61	11	1213	149	126	3	0	0	0	46.41	1.23	Neural Network (Specific Model)	11	0.906	8265	299.583	1201476	0.46	1213	215
S5_bin.86	S5	S5	Northern brown bandicoot	illumina	Yes	d__Bacteria;p__Bacillota_A;c__Clostridia;o__Lachnospirales;f__Lachnospiraceae;g__Blautia_A;s__	d__Bacteria;p__Bacillota_A;c__Clostridia;o__Lachnospirales;f__Lachnospiraceae;g__Blautia_A;s__	o__Clostridiales (UID1226)	155	278	158	93.26	4.65	94.35	4.94	-1.09	33.33	4197547	0	134	134	70913	70913	31324	31324	171262	171262	42.2	2.47	88.95	11	4010	19	247	12	0	0	0	94.35	4.94	Neural Network (Specific Model)	11	0.89	70913	310.984	4197547	0.42	4010	134
S4_bin.25	S4	S4	Rufous bettong or Mahogany glider	illumina		d__Bacteria;p__Bacillota_A;c__Clostridia;o__Lachnospirales;f__Lachnospiraceae;g__Blautia_A;s__Blautia_A caecimuris	d__Bacteria;p__Bacillota_A;c__Clostridia;o__Lachnospirales;f__Lachnospiraceae;g__Blautia_A;s__Blautia_A caecimuris	o__Clostridiales (UID1226)	155	278	158	97.15	0.23	90.83	0.31	6.32	50	2960084	0	199	199	24838	24838	14874	14874	214912	214912	43.9	1.79	88.85	11	2774	8	268	2	0	0	0	90.83	0.31	Neural Network (Specific Model)	11	0.888	24838	316.516	2960084	0.44	2774	199
S19_bin.18	S19	S19	Squirrel glider	illumina		d__Bacteria;p__Bacillota_A;c__Clostridia;o__Lachnospirales;f__Lachnospiraceae;g__Blautia_A;s__Blautia_A faecipullorum	d__Bacteria;p__Bacillota_A;c__Clostridia;o__Lachnospirales;f__Lachnospiraceae;g__Blautia_A;s__Blautia_A faecipullorum	o__Clostridiales (UID1226)	155	278	158	89.93	4.47	86.47	0.73	3.46	30	2819908	0	479	479	7446	7446	5887	5887	35340	35340	49.5	2.15	89.84	11	2827	33	235	10	0	0	0	86.47	0.73	Neural Network (Specific Model)	11	0.898	7446	299.187	2819908	0.49	2827	479
S5_bin.67	S5	S5	Northern brown bandicoot	illumina		d__Bacteria;p__Bacillota_A;c__Clostridia;o__Lachnospirales;f__Lachnospiraceae;g__Blautia_A;s__Blautia_A sp019416265	d__Bacteria;p__Bacillota_A;c__Clostridia;o__Lachnospirales;f__Lachnospiraceae;g__Blautia_A;s__Blautia_A sp019416265	o__Clostridiales (UID1226)	155	278	158	82.27	4.76	84.88	3.29	-2.61	33.33	2908406	0	133	133	41359	41359	21867	21867	213329	213329	45.1	1.89	89.52	11	2795	49	214	15	0	0	0	84.88	3.29	Neural Network (Specific Model)	11	0.895	41359	311.078	2908406	0.45	2795	133
S10_bin.7	S10	S10	Lumholtz's tree kangaroo	illumina	Yes	d__Bacteria;p__Bacillota_A;c__Clostridia;o__Lachnospirales;f__Lachnospiraceae;g__CAG-411;s__	d__Bacteria;p__Bacillota_A;c__Clostridia;o__Lachnospirales;f__Lachnospiraceae;g__CAG-411;s__	o__Clostridiales (UID1212)	172	263	149	95.3	3.02	98.33	0.66	-3.03	0	3229965	0	99	99	80351	80351	32625	32625	240962	240962	36.7	1.75	87.87	11	2842	8	249	6	0	0	0	98.33	0.66	Neural Network (Specific Model)	11	0.879	80351	333.311	3229965	0.37	2842	99
S7_bin.9	S7	S7	Northern brown bandicoot	illumina	Yes	d__Bacteria;p__Bacillota_A;c__Clostridia;o__Lachnospirales;f__Lachnospiraceae;g__CAG-510;s__	d__Bacteria;p__Bacillota_A;c__Clostridia;o__Lachnospirales;f__Lachnospiraceae;g__CAG-510;s__	f__Lachnospiraceae (UID1286)	57	420	207	99.03	3.33	100	0.33	-0.97	0	2780432	0	29	29	227076	227076	95876	95876	237909	237909	42.7	1.34	90.09	11	2581	3	406	11	0	0	0	100	0.33	Gradient Boost (General Model)	11	0.901	227076	324.014	2780432	0.43	2581	29
S5_bin.1	S5	S5	Northern brown bandicoot	illumina		d__Bacteria;p__Bacillota_A;c__Clostridia;o__Lachnospirales;f__Lachnospiraceae;g__CAG-510;s__CAG-510 sp900551115	d__Bacteria;p__Bacillota_A;c__Clostridia;o__Lachnospirales;f__Lachnospiraceae;g__CAG-510;s__CAG-510 sp900551115	f__Lachnospiraceae (UID1286)	57	420	207	89.9	4.52	87.81	0.36	2.09	12.5	2742797	0	123	123	36822	36822	22299	22299	110398	110398	44.2	1.44	90.7	11	2599	53	353	13	1	0	0	87.81	0.36	Neural Network (Specific Model)	11	0.907	36822	319.644	2742797	0.44	2599	123
S7500_combined_bin.44	S7500	S30	Mahogany glider	illumina		d__Bacteria;p__Bacillota_A;c__Clostridia;o__Lachnospirales;f__Lachnospiraceae;g__CAG-510;s__CAG-510 sp900551115	d__Bacteria;p__Bacillota_A;c__Clostridia;o__Lachnospirales;f__Lachnospiraceae;g__CAG-510;s__CAG-510 sp900551115	f__Lachnospiraceae (UID1286)	57	420	207	97.58	4.4	91.72	0.57	5.86	7.69	3252407	0	34	34	177101	177101	95659	95659	513045	513045	43.9	1.53	90.56	11	3022	11	396	13	0	0	0	91.72	0.57	Neural Network (Specific Model)	11	0.906	177101	325.494	3252407	0.44	3022	34
S21_bin.100	S21	S21	Long-nosed potaroo	illumina	Yes	d__Bacteria;p__Bacillota_A;c__Clostridia;o__Lachnospirales;f__Lachnospiraceae;g__CAG-632;s__	d__Bacteria;p__Bacillota_A;c__Clostridia;o__Lachnospirales;f__Lachnospiraceae;g__CAG-632;s__	o__Clostridiales (UID1212)	172	263	149	97.99	0	94.82	1.07	3.17	0	2756194	0	90	90	47244	47244	30624	30624	135287	135287	42.1	1.42	87.89	11	2522	4	259	0	0	0	0	94.82	1.07	Neural Network (Specific Model)	11	0.879	47244	320.625	2756194	0.42	2522	90
S10_bin.13	S10	S10	Lumholtz's tree kangaroo	illumina	Yes	d__Bacteria;p__Bacillota_A;c__Clostridia;o__Lachnospirales;f__Lachnospiraceae;g__CAG-95;s__	d__Bacteria;p__Bacillota_A;c__Clostridia;o__Lachnospirales;f__Lachnospiraceae;g__Suilimivivens;s__	f__Lachnospiraceae (UID1286)	57	420	207	96.05	9.63	97.69	3.57	-1.64	22.58	3220432	0	95	95	58364	58364	33899	33899	181432	181432	41.8	1.29	89.65	11	2952	25	368	25	2	0	0	97.69	3.57	Neural Network (Specific Model)	11	0.896	58364	326.499	3220432	0.42	2952	95
S21_bin.69	S21	S21	Long-nosed potaroo	illumina	Yes	d__Bacteria;p__Bacillota_A;c__Clostridia;o__Lachnospirales;f__Lachnospiraceae;g__CAG-95;s__	d__Bacteria;p__Bacillota_A;c__Clostridia;o__Lachnospirales;f__Lachnospiraceae;g__Suilimivivens;s__	f__Lachnospiraceae (UID1286)	57	420	207	94.93	2	97.09	0.69	-2.16	0	2961310	0	69	69	73249	73249	42917	42917	295959	295959	44.5	1.61	90.68	11	2870	24	391	5	0	0	0	97.09	0.69	Gradient Boost (General Model)	11	0.907	73249	312.651	2961310	0.44	2870	69
S8_bin.90	S8	S8	Long-nosed potaroo	illumina	Yes	d__Bacteria;p__Bacillota_A;c__Clostridia;o__Lachnospirales;f__Lachnospiraceae;g__CAG-95;s__	d__Bacteria;p__Bacillota_A;c__Clostridia;o__Lachnospirales;f__Lachnospiraceae;g__Suilimivivens;s__	f__Lachnospiraceae (UID1286)	57	420	207	97.1	3.82	100	0.15	-2.9	0	3343059	0	76	76	88209	88209	43987	43987	249047	249047	42.3	2.32	89.83	11	3168	10	400	10	0	0	0	100	0.15	Gradient Boost (General Model)	11	0.898	88209	316.566	3343059	0.42	3168	76
S10_bin.56	S10	S10	Lumholtz's tree kangaroo	illumina		d__Bacteria;p__Bacillota_A;c__Clostridia;o__Lachnospirales;f__Lachnospiraceae;g__CAG-95;s__	d__Bacteria;p__Bacillota_A;c__Clostridia;o__Lachnospirales;f__Lachnospiraceae;g__Suilimivivens;s__	f__Lachnospiraceae (UID1255)	90	354	174	82.64	4.84	93.57	9.55	-10.93	12.5	3576265	0	172	172	54297	54297	20792	20792	391041	391041	38.9	2.07	89.39	11	3576	46	284	24	0	0	0	93.57	9.55	Gradient Boost (General Model)	11	0.894	54297	298.542	3576265	0.39	3576	172
S0484_combined_bin.28	S0484	S26	Southern hairy-nosed wombat	illumina		d__Bacteria;p__Bacillota_A;c__Clostridia;o__Lachnospirales;f__Lachnospiraceae;g__CAG-95;s__CAG-95 sp018384375	d__Bacteria;p__Bacillota_A;c__Clostridia;o__Lachnospirales;f__Lachnospiraceae;g__Suilimivivens;s__Suilimivivens sp018384375	f__Lachnospiraceae (UID1255)	90	354	174	89.52	5.29	90.02	3.38	-0.5	6.25	3354469	0	388	388	12999	12999	8645	8645	47114	47114	43.5	2.6	91.46	11	3441	46	292	16	0	0	0	90.02	3.38	Neural Network (Specific Model)	11	0.914	12999	297.892	3354469	0.44	3441	388
S0093_combined_bin.6	S0093	S28	Common wombat	illumina		d__Bacteria;p__Bacillota_A;c__Clostridia;o__Lachnospirales;f__Lachnospiraceae;g__CAG-95;s__CAG-95 sp021628825	d__Bacteria;p__Bacillota_A;c__Clostridia;o__Lachnospirales;f__Lachnospiraceae;g__Suilimivivens;s__Suilimivivens sp021628825	f__Lachnospiraceae (UID1286)	57	420	207	96.14	2.93	98.69	2.5	-2.55	0	3246657	0	52	52	118342	118342	62435	62435	298082	298082	44	1.62	89.35	11	2956	11	391	18	0	0	0	98.69	2.5	Neural Network (Specific Model)	11	0.893	118342	327.724	3246657	0.44	2956	52
S13_bin.22	S13	S13	Squirrel glider	illumina	Yes	d__Bacteria;p__Bacillota_A;c__Clostridia;o__Lachnospirales;f__Lachnospiraceae;g__CAJMNU01;s__	d__Bacteria;p__Bacillota_A;c__Clostridia;o__Lachnospirales;f__Lachnospiraceae;g__CAJMNU01;s__	k__Bacteria (UID203)	5449	103	57	50.88	0	41.94	0.34	8.94	0	1358207	0	352	352	4405	4405	3858	3858	16783	16783	42.7	1.59	90.08	11	1318	71	32	0	0	0	0	41.94	0.34	Neural Network (Specific Model)	11	0.901	4405	309.694	1358207	0.43	1318	352
S7500_combined_bin.47	S7500	S30	Mahogany glider	illumina	Yes	d__Bacteria;p__Bacillota_A;c__Clostridia;o__Lachnospirales;f__Lachnospiraceae;g__CAJMNU01;s__	d__Bacteria;p__Bacillota_A;c__Clostridia;o__Lachnospirales;f__Lachnospiraceae;g__CAJMNU01;s__	o__Clostridiales (UID1226)	155	278	158	75.2	2.53	70.71	4.2	4.49	0	2676943	0	786	786	3751	3751	3405	3405	20584	20584	41.5	2.06	88.75	11	2770	95	177	6	0	0	0	70.71	4.2	Gradient Boost (General Model)	11	0.887	3751	286.271	2676943	0.42	2770	786
S0332_combined_bin.35	S0332	S25	Koala	illumina	Yes	d__Bacteria;p__Bacillota_A;c__Clostridia;o__Lachnospirales;f__Lachnospiraceae;g__Choladocola;s__	d__Bacteria;p__Bacillota_A;c__Clostridia;o__Lachnospirales;f__Lachnospiraceae;g__Hominiventricola;s__	o__Clostridiales (UID1226)	155	278	158	82.28	1.27	82.23	1.23	0.05	0	2322743	0	19	19	233684	233684	122249	122249	421125	421125	53.8	0.76	91.16	11	2088	74	201	3	0	0	0	82.23	1.23	Gradient Boost (General Model)	11	0.912	233684	338.693	2322743	0.54	2088	19
S0332_combined_bin.37	S0332	S25	Koala	illumina	Yes	d__Bacteria;p__Bacillota_A;c__Clostridia;o__Lachnospirales;f__Lachnospiraceae;g__Choladocola;s__	d__Bacteria;p__Bacillota_A;c__Clostridia;o__Lachnospirales;f__Lachnospiraceae;g__Hominiventricola;s__	o__Clostridiales (UID1226)	155	278	158	87.97	0.63	89.87	0.47	-1.9	0	1968093	0	104	104	31239	31239	18923	18923	87065	87065	54.2	1.98	92.02	11	1869	28	248	2	0	0	0	89.87	0.47	Gradient Boost (General Model)	11	0.92	31239	323.682	1968093	0.54	1869	104
S35_bin.50	S35	S35	Koala	illumina	Yes	d__Bacteria;p__Bacillota_A;c__Clostridia;o__Lachnospirales;f__Lachnospiraceae;g__Choladousia;s__	d__Bacteria;p__Bacillota_A;c__Clostridia;o__Lachnospirales;f__Lachnospiraceae;g__Choladousia;s__	o__Clostridiales (UID1226)	155	278	158	94.3	0.63	95.6	0.54	-1.3	0	3243116	0	108	108	46051	46051	30028	30028	153256	153256	51.4	2.19	89.02	11	2886	13	264	1	0	0	0	95.6	0.54	Gradient Boost (General Model)	11	0.89	46051	334.196	3243116	0.51	2886	108
S37_bin.39	S37	S37	Rufous bettong	illumina	Yes	d__Bacteria;p__Bacillota_A;c__Clostridia;o__Lachnospirales;f__Lachnospiraceae;g__Choladousia;s__	d__Bacteria;p__Bacillota_A;c__Clostridia;o__Lachnospirales;f__Lachnospiraceae;g__Choladousia;s__	o__Clostridiales (UID1226)	155	278	158	64.51	3.16	69.84	4.64	-5.33	0	2880295	0	83	83	55688	55688	34702	34702	366870	366870	47.8	2.39	90	11	2642	115	157	6	0	0	0	69.84	4.64	Neural Network (Specific Model)	11	0.9	55688	327.591	2880295	0.48	2642	83
S5_bin.48	S5	S5	Northern brown bandicoot	illumina	Yes	d__Bacteria;p__Bacillota_A;c__Clostridia;o__Lachnospirales;f__Lachnospiraceae;g__Choladousia;s__	d__Bacteria;p__Bacillota_A;c__Clostridia;o__Lachnospirales;f__Lachnospiraceae;g__Choladousia;s__	o__Clostridiales (UID1226)	155	278	158	88.34	1.71	81.07	3.58	7.27	25	2696284	0	233	233	16976	16976	11572	11572	42181	42181	52	1.97	89.15	11	2457	56	218	4	0	0	0	81.07	3.58	Gradient Boost (General Model)	11	0.891	16976	326.512	2696284	0.52	2457	233
S24_bin.32	S24	S24	Koala	illumina		d__Bacteria;p__Bacillota_A;c__Clostridia;o__Lachnospirales;f__Lachnospiraceae;g__Choladousia;s__Choladousia sp020860715	d__Bacteria;p__Bacillota_A;c__Clostridia;o__Lachnospirales;f__Lachnospiraceae;g__Choladousia;s__Choladousia sp020860715	o__Clostridiales (UID1226)	155	278	158	81.75	1.9	86.96	2.75	-5.21	0	2795363	0	41	41	139973	139973	68179	68179	405366	405366	50.3	2.28	88.4	11	2513	45	228	5	0	0	0	86.96	2.75	Gradient Boost (General Model)	11	0.884	139973	328.364	2795363	0.5	2513	41
S12_bin.24	S12	S12	Yellow glider	illumina		d__Bacteria;p__Bacillota_A;c__Clostridia;o__Lachnospirales;f__Lachnospiraceae;g__Clostridium_Q;s__Clostridium_Q sp000435655	d__Bacteria;p__Bacillota_A;c__Clostridia;o__Lachnospirales;f__Lachnospiraceae;g__Otoolea;s__Otoolea sp000435655	o__Clostridiales (UID1226)	155	278	158	82.49	0.69	81.41	0.44	1.08	50	2130927	0	331	331	9219	9219	6437	6437	44584	44584	50.5	1.97	89.46	11	2141	45	231	2	0	0	0	81.41	0.44	Neural Network (Specific Model)	11	0.894	9219	297.283	2130927	0.5	2141	331
S10_bin.37	S10	S10	Lumholtz's tree kangaroo	illumina	Yes	d__Bacteria;p__Bacillota_A;c__Clostridia;o__Lachnospirales;f__Lachnospiraceae;g__COE1;s__	d__Bacteria;p__Bacillota_A;c__Clostridia;o__Lachnospirales;f__Lachnospiraceae;g__COE1;s__	f__Lachnospiraceae (UID1255)	90	354	174	97.26	3.17	99.75	2.12	-2.49	0	3375035	0	51	51	98232	98232	66177	66177	259905	259905	37	1.22	91.01	11	3145	10	332	12	0	0	0	99.75	2.12	Neural Network (Specific Model)	11	0.91	98232	326.078	3375035	0.37	3145	51
S35_bin.32	S35	S35	Koala	illumina	Yes	d__Bacteria;p__Bacillota_A;c__Clostridia;o__Lachnospirales;f__Lachnospiraceae;g__COE1;s__	d__Bacteria;p__Bacillota_A;c__Clostridia;o__Lachnospirales;f__Lachnospiraceae;g__COE1;s__	f__Lachnospiraceae (UID1286)	57	420	207	69.42	0.97	67.18	0.84	2.24	0	1694975	0	505	505	3660	3660	3356	3356	12315	12315	47.7	2.42	93.88	11	1838	147	271	2	0	0	0	67.18	0.84	Gradient Boost (General Model)	11	0.939	3660	289.187	1694975	0.48	1838	505
S5_bin.17	S5	S5	Northern brown bandicoot	illumina	Yes	d__Bacteria;p__Bacillota_A;c__Clostridia;o__Lachnospirales;f__Lachnospiraceae;g__COE1;s__	d__Bacteria;p__Bacillota_A;c__Clostridia;o__Lachnospirales;f__Lachnospiraceae;g__COE1;s__	f__Lachnospiraceae (UID1255)	90	354	174	95.75	3.7	96.99	4.81	-1.24	11.11	3731438	0	151	151	40298	40298	24711	24711	235858	235858	39.2	1.7	89.92	11	3455	36	300	18	0	0	0	96.99	4.81	Neural Network (Specific Model)	11	0.899	40298	324.307	3731438	0.39	3455	151
S8_bin.51	S8	S8	Long-nosed potaroo	illumina		d__Bacteria;p__Bacillota_A;c__Clostridia;o__Lachnospirales;f__Lachnospiraceae;g__COE1;s__	d__Bacteria;p__Bacillota_A;c__Clostridia;o__Lachnospirales;f__Lachnospiraceae;g__COE1;s__	f__Lachnospiraceae (UID1255)	90	354	174	75.17	0.59	67.88	0.85	7.29	0	2253363	0	47	47	90812	90812	47943	47943	259702	259702	37	1.96	91.7	11	2070	75	277	2	0	0	0	67.88	0.85	Neural Network (Specific Model)	11	0.917	90812	333.272	2253363	0.37	2070	47
S21_bin.79	S21	S21	Long-nosed potaroo	illumina	Yes	d__Bacteria;p__Bacillota_A;c__Clostridia;o__Lachnospirales;f__Lachnospiraceae;g__Coprococcus;s__	d__Bacteria;p__Bacillota_A;c__Clostridia;o__Lachnospirales;f__Lachnospiraceae;g__Coprococcus;s__	o__Clostridiales (UID1212)	172	263	149	81.21	0	72.24	0.69	8.97	0	1798436	0	24	24	131407	131407	74934	74934	163625	163625	36.4	1.43	90.47	11	1620	36	227	0	0	0	0	72.24	0.69	Neural Network (Specific Model)	11	0.905	131407	335.139	1798436	0.36	1620	24
S0009_combined_bin.61	S0009	S34	Southern hairy-nosed wombat	illumina		d__Bacteria;p__Bacillota_A;c__Clostridia;o__Lachnospirales;f__Lachnospiraceae;g__Coprococcus;s__Coprococcus eutactus_A	d__Bacteria;p__Bacillota_A;c__Clostridia;o__Lachnospirales;f__Lachnospiraceae;g__Coprococcus;s__Coprococcus aceti	o__Clostridiales (UID1212)	172	263	149	92.73	0.67	98.66	0.67	-5.93	0	2722466	0	154	154	29658	29658	17678	17678	180135	180135	44.5	1.81	89.54	11	2447	16	246	1	0	0	0	98.66	0.67	Gradient Boost (General Model)	11	0.895	29658	332.45	2722466	0.44	2447	154
S13_bin.30	S13	S13	Squirrel glider	illumina	Yes	d__Bacteria;p__Bacillota_A;c__Clostridia;o__Lachnospirales;f__Lachnospiraceae;g__Copromonas;s__	d__Bacteria;p__Bacillota_A;c__Clostridia;o__Lachnospirales;f__Lachnospiraceae;g__Alitiscatomonas;s__	k__Bacteria (UID203)	5449	103	57	53.99	1.75	61.11	4.87	-7.12	0	1793448	0	551	551	3440	3440	3254	3254	17090	17090	52.3	2.2	89.76	11	1996	64	37	2	0	0	0	61.11	4.87	Gradient Boost (General Model)	11	0.897	3440	269.196	1793448	0.52	1996	551
S17_bin.52	S17	S17	Greater glider	illumina	Yes	d__Bacteria;p__Bacillota_A;c__Clostridia;o__Lachnospirales;f__Lachnospiraceae;g__Copromonas;s__	d__Bacteria;p__Bacillota_A;c__Clostridia;o__Lachnospirales;f__Lachnospiraceae;g__Alitiscatomonas;s__	o__Clostridiales (UID1226)	155	278	158	75.57	6.34	73.68	4.18	1.89	53.85	1333467	0	420	420	3283	3283	3174	3174	11424	11424	50.2	1.72	92.65	11	1541	76	189	13	0	0	0	73.68	4.18	Gradient Boost (General Model)	11	0.926	3283	267.628	1333467	0.5	1541	420
S7500_combined_bin.78	S7500	S30	Mahogany glider	illumina	Yes	d__Bacteria;p__Bacillota_A;c__Clostridia;o__Lachnospirales;f__Lachnospiraceae;g__Eisenbergiella;s__	d__Bacteria;p__Bacillota_A;c__Clostridia;o__Lachnospirales;f__Lachnospiraceae;g__Eisenbergiella;s__	f__Lachnospiraceae (UID1255)	90	354	174	92.53	1.44	91.5	2.63	1.03	0	3541829	0	138	138	43553	43553	25665	25665	159037	159037	48.6	1.67	90.14	11	3264	31	320	3	0	0	0	91.5	2.63	Gradient Boost (General Model)	11	0.901	43553	326.608	3541829	0.49	3264	138
S12_bin.32	S12	S12	Yellow glider	illumina	Yes	d__Bacteria;p__Bacillota_A;c__Clostridia;o__Lachnospirales;f__Lachnospiraceae;g__Enterocloster;s__	d__Bacteria;p__Bacillota_A;c__Clostridia;o__Lachnospirales;f__Lachnospiraceae;g__Enterocloster;s__	o__Clostridiales (UID1226)	155	278	158	95.22	8.39	86.11	4.4	9.11	26.32	2909746	0	393	393	9532	9532	7403	7403	34356	34356	53.1	2.93	90.2	11	2864	34	229	13	2	0	0	86.11	4.4	Gradient Boost (General Model)	11	0.902	9532	306.096	2909746	0.53	2864	393
S16_bin.11	S16	S16	Yellow glider	illumina	Yes	d__Bacteria;p__Bacillota_A;c__Clostridia;o__Lachnospirales;f__Lachnospiraceae;g__Enterocloster;s__	d__Bacteria;p__Bacillota_A;c__Clostridia;o__Lachnospirales;f__Lachnospiraceae;g__Enterocloster;s__	o__Clostridiales (UID1226)	155	278	158	97.26	0.32	100	1.56	-2.74	100	2992490	0	213	213	19046	19046	14049	14049	101535	101535	53.3	2.88	89.95	11	2764	38	239	1	0	0	0	100	1.56	Gradient Boost (General Model)	11	0.899	19046	325.313	2992490	0.53	2764	213
S35_bin.11	S35	S35	Koala	illumina		d__Bacteria;p__Bacillota_A;c__Clostridia;o__Lachnospirales;f__Lachnospiraceae;g__Enterocloster;s__Enterocloster bolteae	d__Bacteria;p__Bacillota_A;c__Clostridia;o__Lachnospirales;f__Lachnospiraceae;g__Enterocloster;s__Enterocloster bolteae	o__Clostridiales (UID1342)	32	340	177	90.28	0	87.5	4.53	2.78	0	5039577	0	91	91	85674	85674	55379	55379	270211	270211	49.8	2.16	88.13	11	5039	63	277	0	0	0	0	87.5	4.53	Neural Network (Specific Model)	11	0.881	85674	294.747	5039577	0.5	5039	91
S35_bin.4	S35	S35	Koala	illumina		d__Bacteria;p__Bacillota_A;c__Clostridia;o__Lachnospirales;f__Lachnospiraceae;g__Enterocloster;s__Enterocloster citroniae	d__Bacteria;p__Bacillota_A;c__Clostridia;o__Lachnospirales;f__Lachnospiraceae;g__Enterocloster;s__Enterocloster citroniae	k__Bacteria (UID203)	5449	103	57	50	0	72.71	6.74	-22.71	0	4108377	0	1068	1068	4518	4518	3846	3846	18781	18781	50.3	2.6	89.74	11	4602	72	31	0	0	0	0	72.71	6.74	Gradient Boost (General Model)	11	0.897	4518	267.64	4108377	0.5	4602	1068
S12_bin.45	S12	S12	Yellow glider	illumina		d__Bacteria;p__Bacillota_A;c__Clostridia;o__Lachnospirales;f__Lachnospiraceae;g__Enterocloster;s__Enterocloster sp001517625	d__Bacteria;p__Bacillota_A;c__Clostridia;o__Lachnospirales;f__Lachnospiraceae;g__Enterocloster;s__Enterocloster sp001517625	o__Clostridiales (UID1226)	155	278	158	80.37	4.36	79.08	5.03	1.29	50	2329698	0	239	239	15120	15120	9747	9747	57183	57183	48	1.36	91.25	11	2285	46	214	18	0	0	0	79.08	5.03	Neural Network (Specific Model)	11	0.912	15120	310.666	2329698	0.48	2285	239
S8_bin.105	S8	S8	Long-nosed potaroo	illumina	Yes	d__Bacteria;p__Bacillota_A;c__Clostridia;o__Lachnospirales;f__Lachnospiraceae;g__Eubacterium_F;s__	d__Bacteria;p__Bacillota_A;c__Clostridia;o__Lachnospirales;f__Lachnospiraceae;g__Eubacterium_F;s__	o__Clostridiales (UID1212)	172	263	149	57.9	6.29	60.2	4.62	-2.3	14.29	1768745	0	560	560	3375	3375	3158	3158	15870	15870	41.8	1.67	90.48	11	2053	110	141	11	1	0	0	60.2	4.62	Gradient Boost (General Model)	11	0.904	3375	260.419	1768745	0.42	2053	560
S10_bin.131	S10	S10	Lumholtz's tree kangaroo	illumina		d__Bacteria;p__Bacillota_A;c__Clostridia;o__Lachnospirales;f__Lachnospiraceae;g__Eubacterium_F;s__	d__Bacteria;p__Bacillota_A;c__Clostridia;o__Lachnospirales;f__Lachnospiraceae;g__Eubacterium_F;s__	k__Bacteria (UID203)	5449	104	58	34.72	0	50.66	0.05	-15.94	0	1047022	0	135	135	11226	11226	7755	7755	50030	50030	42.4	1.27	93.38	11	1018	75	29	0	0	0	0	50.66	0.05	Neural Network (Specific Model)	11	0.934	11226	320.801	1047022	0.42	1018	135
S8_bin.35	S8	S8	Long-nosed potaroo	illumina		d__Bacteria;p__Bacillota_A;c__Clostridia;o__Lachnospirales;f__Lachnospiraceae;g__Eubacterium_F;s__	d__Bacteria;p__Bacillota_A;c__Clostridia;o__Lachnospirales;f__Lachnospiraceae;g__Eubacterium_F;s__	o__Clostridiales (UID1212)	172	263	149	86.91	5.43	89.52	2.98	-2.61	18.18	2066619	0	177	177	18214	18214	11675	11675	99881	99881	41.3	1.34	92.37	11	2018	67	185	11	0	0	0	89.52	2.98	Gradient Boost (General Model)	11	0.924	18214	315.98	2066619	0.41	2018	177
S35_bin.42	S35	S35	Koala	illumina	Yes	d__Bacteria;p__Bacillota_A;c__Clostridia;o__Lachnospirales;f__Lachnospiraceae;g__Eubacterium_I;s__	d__Bacteria;p__Bacillota_A;c__Clostridia;o__Lachnospirales;f__Lachnospiraceae;g__Eubacterium_I;s__	f__Lachnospiraceae (UID1255)	90	354	174	85.63	2.87	79.17	0.76	6.46	14.29	2197281	0	167	167	18649	18649	13157	13157	91291	91291	50.2	1.93	85.58	11	2279	62	287	4	1	0	0	79.17	0.76	Gradient Boost (General Model)	11	0.856	18649	275.78	2197281	0.5	2279	167
S35_bin.46	S35	S35	Koala	illumina	Yes	d__Bacteria;p__Bacillota_A;c__Clostridia;o__Lachnospirales;f__Lachnospiraceae;g__Eubacterium_I;s__	d__Bacteria;p__Bacillota_A;c__Clostridia;o__Lachnospirales;f__Lachnospiraceae;g__Eubacterium_I;s__	f__Lachnospiraceae (UID1255)	90	354	174	81.72	0.57	90.64	0.16	-8.92	100	1504160	0	137	137	14582	14582	10979	10979	35136	35136	51.9	1.88	90.59	11	1462	41	312	1	0	0	0	90.64	0.16	Gradient Boost (General Model)	11	0.906	14582	311.159	1504160	0.52	1462	137
S24_bin.35	S24	S24	Koala	illumina		d__Bacteria;p__Bacillota_A;c__Clostridia;o__Lachnospirales;f__Lachnospiraceae;g__Eubacterium_I;s__	d__Bacteria;p__Bacillota_A;c__Clostridia;o__Lachnospirales;f__Lachnospiraceae;g__Eubacterium_I;s__	f__Lachnospiraceae (UID1255)	90	354	174	89.87	0	93.67	0.23	-3.8	0	1708474	0	201	201	11531	11531	8499	8499	37316	37316	51.6	2.45	90.05	11	1656	24	330	0	0	0	0	93.67	0.23	Gradient Boost (General Model)	11	0.9	11531	310.103	1708474	0.52	1656	201
S0332_combined_bin.39	S0332	S25	Koala	illumina	Yes	d__Bacteria;p__Bacillota_A;c__Clostridia;o__Lachnospirales;f__Lachnospiraceae;g__Eubacterium_I;s__Eubacterium_I sp001941025	d__Bacteria;p__Bacillota_A;c__Clostridia;o__Lachnospirales;f__Lachnospiraceae;g__Eubacterium_I;s__Eubacterium_I sp001941025	f__Lachnospiraceae (UID1255)	90	354	174	90.99	1.15	96.89	0.71	-5.9	0	1598865	0	54	54	44211	44211	29608	29608	98121	98121	55.8	1.89	93.01	11	1428	20	332	2	0	0	0	96.89	0.71	Gradient Boost (General Model)	11	0.93	44211	347.514	1598865	0.56	1428	54
S1_bin.37	S1	S1	Rufous bettong	illumina	Yes	d__Bacteria;p__Bacillota_A;c__Clostridia;o__Lachnospirales;f__Lachnospiraceae;g__Faecalimonas;s__	d__Bacteria;p__Bacillota_A;c__Clostridia;o__Lachnospirales;f__Lachnospiraceae;g__Faecalimonas;s__	o__Clostridiales (UID1226)	155	278	158	99.37	1.42	98.41	1.64	0.96	25	2829502	0	86	86	74290	74290	32901	32901	179818	179818	39.5	2.28	90.83	11	2616	1	269	8	0	0	0	98.41	1.64	Gradient Boost (General Model)	11	0.908	74290	328.056	2829502	0.39	2616	86
S7485_combined_bin.69	S7485	S32	Eastern-grey kangaroo	illumina	Yes	d__Bacteria;p__Bacillota_A;c__Clostridia;o__Lachnospirales;f__Lachnospiraceae;g__Faecalimonas;s__	d__Bacteria;p__Bacillota_A;c__Clostridia;o__Lachnospirales;f__Lachnospiraceae;g__Faecalimonas;s__	o__Clostridiales (UID1226)	155	278	158	68.63	3.33	59.88	1.4	8.75	50	1157190	0	266	266	5476	5476	4350	4350	21681	21681	45.5	1.66	92.64	11	1211	111	157	10	0	0	0	59.88	1.4	Gradient Boost (General Model)	11	0.926	5476	295.516	1157190	0.45	1211	266
S7877_combined_bin.28	S7877	S33	Lumholtz's tree kangaroo	illumina	Yes	d__Bacteria;p__Bacillota_A;c__Clostridia;o__Lachnospirales;f__Lachnospiraceae;g__Faecalimonas;s__	d__Bacteria;p__Bacillota_A;c__Clostridia;o__Lachnospirales;f__Lachnospiraceae;g__Faecalimonas;s__	o__Clostridiales (UID1226)	155	278	158	93.78	1.42	92.32	0.33	1.46	66.67	2427197	0	230	230	14100	14100	10553	10553	46603	46603	43	2.39	90.19	11	2263	15	260	3	0	0	0	92.32	0.33	Gradient Boost (General Model)	11	0.902	14100	322.999	2427197	0.43	2263	230
S7877_combined_bin.81	S7877	S33	Lumholtz's tree kangaroo	illumina	Yes	d__Bacteria;p__Bacillota_A;c__Clostridia;o__Lachnospirales;f__Lachnospiraceae;g__Faecalimonas;s__	d__Bacteria;p__Bacillota_A;c__Clostridia;o__Lachnospirales;f__Lachnospiraceae;g__Faecalimonas;s__	o__Clostridiales (UID1226)	155	278	158	49.47	0	62.48	0.08	-13.01	0	1201829	0	31	31	59621	59621	38768	38768	142437	142437	40.9	0.79	91.31	11	1049	123	155	0	0	0	0	62.48	0.08	Gradient Boost (General Model)	11	0.913	59621	349.163	1201829	0.41	1049	31
S7500_combined_bin.56	S7500	S30	Mahogany glider	illumina	Yes	d__Bacteria;p__Bacillota_A;c__Clostridia;o__Lachnospirales;f__Lachnospiraceae;g__Fimimorpha;s__	d__Bacteria;p__Bacillota_A;c__Clostridia;o__Lachnospirales;f__Lachnospiraceae;g__Fimimorpha;s__	o__Clostridiales (UID1226)	155	278	158	98.73	0.32	99.47	0.9	-0.74	0	3641007	0	108	108	66012	66012	33713	33713	172285	172285	35.4	1.64	86.45	11	3203	5	272	1	0	0	0	99.47	0.9	Neural Network (Specific Model)	11	0.864	66012	328.043	3641007	0.35	3203	108
S0463_combined_bin.28	S0463	S29	Mahogany glider	illumina		d__Bacteria;p__Bacillota_A;c__Clostridia;o__Lachnospirales;f__Lachnospiraceae;g__Fimimorpha;s__	d__Bacteria;p__Bacillota_A;c__Clostridia;o__Lachnospirales;f__Lachnospiraceae;g__Fimimorpha;s__	o__Clostridiales (UID1226)	155	278	158	95.36	2.85	94.65	1.13	0.71	20	2799482	0	389	389	9971	9971	7196	7196	45069	45069	35.1	1.67	87.38	11	2597	10	263	5	0	0	0	94.65	1.13	Gradient Boost (General Model)	11	0.874	9971	314.401	2799482	0.35	2597	389
S7_bin.21	S7	S7	Northern brown bandicoot	illumina	Yes	d__Bacteria;p__Bacillota_A;c__Clostridia;o__Lachnospirales;f__Lachnospiraceae;g__Fimousia;s__	d__Bacteria;p__Bacillota_A;c__Clostridia;o__Lachnospirales;f__Lachnospiraceae;g__Fimousia;s__	o__Clostridiales (UID1212)	172	263	149	96.98	2.01	99.82	0.88	-2.84	0	2608551	0	54	54	105067	105067	48306	48306	302532	302532	39.6	1.88	91.11	11	2541	8	253	1	1	0	0	99.82	0.88	Neural Network (Specific Model)	11	0.911	105067	312.293	2608551	0.4	2541	54
S5_bin.15	S5	S5	Northern brown bandicoot	illumina		d__Bacteria;p__Bacillota_A;c__Clostridia;o__Lachnospirales;f__Lachnospiraceae;g__Fimousia;s__	d__Bacteria;p__Bacillota_A;c__Clostridia;o__Lachnospirales;f__Lachnospiraceae;g__Fimousia;s__	k__Bacteria (UID203)	5449	103	57	63.16	1.75	63.33	0.18	-0.17	0	1722972	0	25	25	105032	105032	68918	68918	301060	301060	39.8	1.69	91.64	11	1633	63	39	1	0	0	0	63.33	0.18	Neural Network (Specific Model)	11	0.916	105032	322.863	1722972	0.4	1633	25
S7_bin.30	S7	S7	Northern brown bandicoot	illumina	Yes	d__Bacteria;p__Bacillota_A;c__Clostridia;o__Lachnospirales;f__Lachnospiraceae;g__Fusicatenibacter;s__	d__Bacteria;p__Bacillota_A;c__Clostridia;o__Lachnospirales;f__Lachnospiraceae;g__Fusicatenibacter;s__	o__Clostridiales (UID1226)	155	278	158	97.47	3.73	97.65	1.5	-0.18	12.5	2750275	0	108	108	51522	51522	25465	25465	163801	163801	51.4	1.78	87.99	11	2418	5	265	8	0	0	0	97.65	1.5	Gradient Boost (General Model)	11	0.88	51522	333.969	2750275	0.51	2418	108
S8_bin.86	S8	S8	Long-nosed potaroo	illumina	Yes	d__Bacteria;p__Bacillota_A;c__Clostridia;o__Lachnospirales;f__Lachnospiraceae;g__JAAYNV01;s__	d__Bacteria;p__Bacillota_A;c__Clostridia;o__Lachnospirales;f__Lachnospiraceae;g__JAAYNV01;s__	f__Lachnospiraceae (UID1255)	90	354	174	57.42	5.08	52.38	3.06	5.04	9.09	1917637	0	636	636	3254	3254	3015	3015	15520	15520	47.8	2.72	92.17	11	2332	167	176	11	0	0	0	52.38	3.06	Neural Network (Specific Model)	11	0.921	3254	253.313	1917637	0.48	2332	636
S5_bin.6	S5	S5	Northern brown bandicoot	illumina	Yes	d__Bacteria;p__Bacillota_A;c__Clostridia;o__Lachnospirales;f__Lachnospiraceae;g__JALFVM01;s__	d__Bacteria;p__Bacillota_A;c__Clostridia;o__Lachnospirales;f__Lachnospiraceae;g__JALFVM01;s__	o__Clostridiales (UID1226)	155	278	158	76.18	2.97	74.73	2.89	1.45	33.33	2098244	0	301	301	9467	9467	6970	6970	54953	54953	47.1	1.92	90.34	11	2053	91	181	6	0	0	0	74.73	2.89	Neural Network (Specific Model)	11	0.903	9467	308.19	2098244	0.47	2053	301
S10_bin.111	S10	S10	Lumholtz's tree kangaroo	illumina		d__Bacteria;p__Bacillota_A;c__Clostridia;o__Lachnospirales;f__Lachnospiraceae;g__Lachnospira;s__	d__Bacteria;p__Bacillota_A;c__Clostridia;o__Lachnospirales;f__Lachnospiraceae;g__Lachnospira;s__	o__Clostridiales (UID1212)	172	263	149	82.64	4.08	80.6	4.26	2.04	37.5	1933898	0	407	407	5817	5817	4751	4751	33975	33975	36.8	1.73	90.72	11	2038	69	186	8	0	0	0	80.6	4.26	Gradient Boost (General Model)	11	0.907	5817	287.32	1933898	0.37	2038	407
S37_bin.23	S37	S37	Rufous bettong	illumina		d__Bacteria;p__Bacillota_A;c__Clostridia;o__Lachnospirales;f__Lachnospiraceae;g__Marvinbryantia;s__Marvinbryantia sp900550755	d__Bacteria;p__Bacillota_A;c__Clostridia;o__Lachnospirales;f__Lachnospiraceae;g__Marvinbryantia;s__Marvinbryantia sp900550755	o__Clostridiales (UID1226)	155	278	158	74.57	0.32	78.43	4.12	-3.86	0	2606230	0	87	87	47975	47975	29956	29956	137605	137605	50.4	2.14	90.61	11	2326	92	185	1	0	0	0	78.43	4.12	Gradient Boost (General Model)	11	0.906	47975	339.039	2606230	0.5	2326	87
S4_bin.10	S4	S4	Rufous bettong or Mahogany glider	illumina		d__Bacteria;p__Bacillota_A;c__Clostridia;o__Lachnospirales;f__Lachnospiraceae;g__Massilistercora;s__Massilistercora timonensis	d__Bacteria;p__Bacillota_A;c__Clostridia;o__Lachnospirales;f__Lachnospiraceae;g__Massilistercora;s__Massilistercora timonensis	f__Lachnospiraceae (UID1256)	33	333	171	97.08	0	83.36	0.21	13.72	0	2246307	0	34	34	89819	89819	66067	66067	403287	403287	52.4	1.88	91.51	11	2187	6	327	0	0	0	0	83.36	0.21	Neural Network (Specific Model)	11	0.915	89819	313.944	2246307	0.52	2187	34
S0463_combined_bin.68	S0463	S29	Mahogany glider	illumina		d__Bacteria;p__Bacillota_A;c__Clostridia;o__Lachnospirales;f__Lachnospiraceae;g__Mediterraneibacter;s__Mediterraneibacter caccogallinarum	d__Bacteria;p__Bacillota_A;c__Clostridia;o__Lachnospirales;f__Lachnospiraceae;g__Mediterraneibacter;s__Mediterraneibacter caccogallinarum	f__Lachnospiraceae (UID1256)	33	333	171	89.98	3.92	84.43	5.31	5.55	30.77	2663169	0	437	437	8227	8227	6094	6094	35859	35859	51.1	2.17	90.41	11	2617	41	279	13	0	0	0	84.43	5.31	Gradient Boost (General Model)	11	0.904	8227	307.353	2663169	0.51	2617	437
S8_bin.6	S8	S8	Long-nosed potaroo	illumina	Yes	d__Bacteria;p__Bacillota_A;c__Clostridia;o__Lachnospirales;f__Lachnospiraceae;g__NC2004;s__NC2004 sp017621205	d__Bacteria;p__Bacillota_A;c__Clostridia;o__Lachnospirales;f__Lachnospiraceae;g__NC2004;s__NC2004 sp017621205	o__Clostridiales (UID1212)	172	263	149	93.96	0.67	94.91	0.7	-0.95	0	3138048	0	63	63	76256	76256	49810	49810	152786	152786	40.9	1.27	88.57	11	2778	12	250	1	0	0	0	94.91	0.7	Gradient Boost (General Model)	11	0.886	76256	334.001	3138048	0.41	2778	63
S7877_combined_bin.59	S7877	S33	Lumholtz's tree kangaroo	illumina	Yes	d__Bacteria;p__Bacillota_A;c__Clostridia;o__Lachnospirales;f__Lachnospiraceae;g__Novisyntrophococcus;s__	d__Bacteria;p__Bacillota_A;c__Clostridia;o__Lachnospirales;f__Lachnospiraceae;g__Novisyntrophococcus;s__	o__Clostridiales (UID1226)	155	278	158	83.33	5.54	85.12	4.33	-1.79	26.67	2454688	0	439	439	7479	7479	5591	5591	26600	26600	43.8	1.72	88.39	11	2600	39	226	12	1	0	0	85.12	4.33	Gradient Boost (General Model)	11	0.884	7479	278.734	2454688	0.44	2600	439
S21_bin.39	S21	S21	Long-nosed potaroo	illumina		d__Bacteria;p__Bacillota_A;c__Clostridia;o__Lachnospirales;f__Lachnospiraceae;g__Novisyntrophococcus;s__Novisyntrophococcus sp900539175	d__Bacteria;p__Bacillota_A;c__Clostridia;o__Lachnospirales;f__Lachnospiraceae;g__Novisyntrophococcus;s__Novisyntrophococcus sp900539175	o__Clostridiales (UID1226)	155	278	158	74.65	2.22	74.96	2.54	-0.31	0	2835780	0	777	777	4168	4168	3649	3649	17499	17499	44.1	2.24	89.23	11	2978	85	189	4	0	0	0	74.96	2.54	Neural Network (Specific Model)	11	0.892	4168	283.828	2835780	0.44	2978	777
S5_bin.87	S5	S5	Northern brown bandicoot	illumina	Yes	d__Bacteria;p__Bacillota_A;c__Clostridia;o__Lachnospirales;f__Lachnospiraceae;g__Oliverpabstia;s__	d__Bacteria;p__Bacillota_A;c__Clostridia;o__Lachnospirales;f__Lachnospiraceae;g__Oliverpabstia;s__	o__Clostridiales (UID1226)	155	278	158	48.1	0.63	54.23	0.83	-6.13	0	1919689	0	35	35	125772	125772	54848	54848	272417	272417	44.6	1.78	90.15	11	1775	162	115	1	0	0	0	54.23	0.83	Neural Network (Specific Model)	11	0.902	125772	325.563	1919689	0.45	1775	35
S7500_combined_bin.14	S7500	S30	Mahogany glider	illumina	Yes	d__Bacteria;p__Bacillota_A;c__Clostridia;o__Lachnospirales;f__Lachnospiraceae;g__Oliverpabstia;s__	d__Bacteria;p__Bacillota_A;c__Clostridia;o__Lachnospirales;f__Lachnospiraceae;g__Oliverpabstia;s__	o__Clostridiales (UID1226)	155	278	158	76.9	0.76	67.37	0.42	9.53	0	2743533	0	146	146	30570	30570	18791	18791	99680	99680	50.4	1.47	87.27	11	2330	89	187	2	0	0	0	67.37	0.42	Neural Network (Specific Model)	11	0.873	30570	343.045	2743533	0.5	2330	146
S37_bin.34	S37	S37	Rufous bettong	illumina		d__Bacteria;p__Bacillota_A;c__Clostridia;o__Lachnospirales;f__Lachnospiraceae;g__Oliverpabstia;s__	d__Bacteria;p__Bacillota_A;c__Clostridia;o__Lachnospirales;f__Lachnospiraceae;g__Oliverpabstia;s__	k__Bacteria (UID203)	5449	103	57	57.89	0	48.79	0.51	9.1	0	1903187	0	71	71	40680	40680	26805	26805	212705	212705	50	2	88.3	11	1671	63	40	0	0	0	0	48.79	0.51	Neural Network (Specific Model)	11	0.883	40680	335.677	1903187	0.5	1671	71
S7877_combined_bin.5	S7877	S33	Lumholtz's tree kangaroo	illumina	Yes	d__Bacteria;p__Bacillota_A;c__Clostridia;o__Lachnospirales;f__Lachnospiraceae;g__Pararoseburia;s__	d__Bacteria;p__Bacillota_A;c__Clostridia;o__Lachnospirales;f__Lachnospiraceae;g__Pararoseburia;s__	f__Lachnospiraceae (UID1286)	57	420	207	90.5	1.26	79.32	0.21	11.18	25	1548540	0	143	143	15319	15319	10828	10828	65258	65258	49.3	1.58	93.48	11	1476	51	365	4	0	0	0	79.32	0.21	Neural Network (Specific Model)	11	0.935	15319	327.446	1548540	0.49	1476	143
S7877_combined_bin.52	S7877	S33	Lumholtz's tree kangaroo	illumina	Yes	d__Bacteria;p__Bacillota_A;c__Clostridia;o__Lachnospirales;f__Lachnospiraceae;g__Porcincola;s__	d__Bacteria;p__Bacillota_A;c__Clostridia;o__Lachnospirales;f__Lachnospiraceae;g__Porcincola;s__	o__Clostridiales (UID1226)	155	278	158	71.43	0.86	69.1	1.97	2.33	25	1865033	0	503	503	4084	4084	3707	3707	15198	15198	49.6	2.4	87.17	11	1922	74	200	4	0	0	0	69.1	1.97	Gradient Boost (General Model)	11	0.871	4084	282.41	1865033	0.5	1922	503
S7500_combined_bin.35	S7500	S30	Mahogany glider	illumina	Yes	d__Bacteria;p__Bacillota_A;c__Clostridia;o__Lachnospirales;f__Lachnospiraceae;g__RGIG3002;s__	d__Bacteria;p__Bacillota_A;c__Clostridia;o__Lachnospirales;f__Lachnospiraceae;g__RGIG3002;s__	f__Lachnospiraceae (UID1286)	57	420	207	92.59	3.02	88.03	0.29	4.56	0	3341565	0	228	228	22194	22194	14655	14655	90946	90946	45.1	2.1	91.05	11	3030	62	349	9	0	0	0	88.03	0.29	Neural Network (Specific Model)	11	0.91	22194	335.33	3341565	0.45	3030	228
S10_bin.16	S10	S10	Lumholtz's tree kangaroo	illumina	Yes	d__Bacteria;p__Bacillota_A;c__Clostridia;o__Lachnospirales;f__Lachnospiraceae;g__RGIG3040;s__	d__Bacteria;p__Bacillota_A;c__Clostridia;o__Lachnospirales;f__Lachnospiraceae;g__RGIG3040;s__	f__Lachnospiraceae (UID1255)	90	354	174	93.75	2.65	86.7	3.11	7.05	25	2073721	0	176	176	18848	18848	11782	11782	73745	73745	36.2	1.34	90.47	11	1929	37	301	16	0	0	0	86.7	3.11	Neural Network (Specific Model)	11	0.905	18848	324.63	2073721	0.36	1929	176
S10_bin.82	S10	S10	Lumholtz's tree kangaroo	illumina	Yes	d__Bacteria;p__Bacillota_A;c__Clostridia;o__Lachnospirales;f__Lachnospiraceae;g__RGIG8607;s__	d__Bacteria;p__Bacillota_A;c__Clostridia;o__Lachnospirales;f__Lachnospiraceae;g__RGIG8607;s__	f__Lachnospiraceae (UID1255)	90	354	174	87.9	2.91	81.12	2.28	6.78	30	2634196	0	332	332	11910	11910	7934	7934	42686	42686	46.1	1.91	91.46	11	2645	80	264	10	0	0	0	81.12	2.28	Neural Network (Specific Model)	11	0.914	11910	304.155	2634196	0.46	2645	332
S0340_combined_bin.29	S0340	S31	Red-legged pademelon	illumina	Yes	d__Bacteria;p__Bacillota_A;c__Clostridia;o__Lachnospirales;f__Lachnospiraceae;g__RGIG8767;s__	d__Bacteria;p__Bacillota_A;c__Clostridia;o__Lachnospirales;f__Lachnospiraceae;g__RGIG8767;s__	f__Lachnospiraceae (UID1255)	90	354	174	97.7	2.22	99.36	1.8	-1.66	12.5	2857650	0	50	50	147141	147141	57153	57153	296898	296898	39.8	1.27	91.81	11	2683	8	340	5	1	0	0	99.36	1.8	Gradient Boost (General Model)	11	0.918	147141	326.414	2857650	0.4	2683	50
S11_bin.12	S11	S11	Southern hairy-nosed wombat	illumina	Yes	d__Bacteria;p__Bacillota_A;c__Clostridia;o__Lachnospirales;f__Lachnospiraceae;g__RGIG8767;s__	d__Bacteria;p__Bacillota_A;c__Clostridia;o__Lachnospirales;f__Lachnospiraceae;g__RGIG8767;s__	f__Lachnospiraceae (UID1255)	90	354	174	94.44	1.07	83.95	0.45	10.49	40	2827487	0	107	107	50832	50832	26425	26425	138090	138090	34.9	1.99	91.72	11	2700	14	335	5	0	0	0	83.95	0.45	Neural Network (Specific Model)	11	0.917	50832	320.734	2827487	0.35	2700	107
S2022_combined_bin.101	S2022	S27	Southern hairy-nosed wombat	illumina		d__Bacteria;p__Bacillota_A;c__Clostridia;o__Lachnospirales;f__Lachnospiraceae;g__RGIG8767;s__	d__Bacteria;p__Bacillota_A;c__Clostridia;o__Lachnospirales;f__Lachnospiraceae;g__RGIG8767;s__	f__Lachnospiraceae (UID1255)	90	354	174	95.98	3.19	96.57	3.46	-0.59	41.67	3013320	0	174	174	33311	33311	17317	17317	129770	129770	34.6	1.69	91.71	11	2955	11	331	12	0	0	0	96.57	3.46	Gradient Boost (General Model)	11	0.917	33311	312.243	3013320	0.35	2955	174
S16_bin.50	S16	S16	Yellow glider	illumina	Yes	d__Bacteria;p__Bacillota_A;c__Clostridia;o__Lachnospirales;f__Lachnospiraceae;g__Roseburia;s__	d__Bacteria;p__Bacillota_A;c__Clostridia;o__Lachnospirales;f__Lachnospiraceae;g__Roseburia;s__Roseburia sp017626625	k__Bacteria (UID203)	5449	103	57	60.53	1.75	72.23	7.22	-11.7	0	3084537	0	952	952	3553	3553	3240	3240	15021	15021	46.4	2.35	89.65	11	3471	64	38	1	0	0	0	72.23	7.22	Neural Network (Specific Model)	11	0.896	3553	266.047	3084537	0.46	3471	952
S24_bin.24	S24	S24	Koala	illumina	Yes	d__Bacteria;p__Bacillota_A;c__Clostridia;o__Lachnospirales;f__Lachnospiraceae;g__Roseburia;s__	d__Bacteria;p__Bacillota_A;c__Clostridia;o__Lachnospirales;f__Lachnospiraceae;g__Roseburia;s__	f__Lachnospiraceae (UID1286)	57	420	207	95.91	1.16	99.14	1.83	-3.23	0	3325251	0	56	56	138989	138989	59379	59379	336704	336704	47.6	2.18	88.79	11	3069	15	401	4	0	0	0	99.14	1.83	Neural Network (Specific Model)	11	0.888	138989	321.228	3325251	0.48	3069	56
S16_bin.40	S16	S16	Yellow glider	illumina	Yes	d__Bacteria;p__Bacillota_A;c__Clostridia;o__Lachnospirales;f__Lachnospiraceae;g__Ruminococcus_B;s__	d__Bacteria;p__Bacillota_A;c__Clostridia;o__Lachnospirales;f__Lachnospiraceae;g__Ruminococcus_B;s__	f__Lachnospiraceae (UID1256)	33	333	171	95.15	3.24	95.22	4.74	-0.07	0	5008779	0	283	283	30241	30241	17698	17698	236657	236657	46.6	2.8	89.84	11	4610	14	311	8	0	0	0	95.22	4.74	Gradient Boost (General Model)	11	0.898	30241	326.004	5008779	0.47	4610	283
S23_bin.24	S23	S23	Squirrel glider	illumina		d__Bacteria;p__Bacillota_A;c__Clostridia;o__Lachnospirales;f__Lachnospiraceae;g__Ruminococcus_B;s__	d__Bacteria;p__Bacillota_A;c__Clostridia;o__Lachnospirales;f__Lachnospiraceae;g__Ruminococcus_B;s__	f__Lachnospiraceae (UID1256)	33	333	171	69.42	4.1	65.76	7.25	3.66	5.26	2809878	0	725	725	4334	4334	3875	3875	31705	31705	48	2.52	91.29	11	3010	109	205	19	0	0	0	65.76	7.25	Neural Network (Specific Model)	11	0.913	4334	284.519	2809878	0.48	3010	725
S12_bin.18	S12	S12	Yellow glider	illumina		d__Bacteria;p__Bacillota_A;c__Clostridia;o__Lachnospirales;f__Lachnospiraceae;g__Ruminococcus_B;s__Ruminococcus_B gnavus	d__Bacteria;p__Bacillota_A;c__Clostridia;o__Lachnospirales;f__Lachnospiraceae;g__Ruminococcus_B;s__Ruminococcus_B gnavus	f__Lachnospiraceae (UID1256)	33	333	171	95.61	0.7	98.6	0	-2.99	100	2497260	0	94	94	48845	48845	26566	26566	147164	147164	43.5	1.57	91.1	11	2410	11	320	2	0	0	0	98.6	0	Neural Network (Specific Model)	11	0.911	48845	315.278	2497260	0.43	2410	94
S4_bin.15	S4	S4	Rufous bettong or Mahogany glider	illumina	Yes	d__Bacteria;p__Bacillota_A;c__Clostridia;o__Lachnospirales;f__Lachnospiraceae;g__Scatomonas;s__	d__Bacteria;p__Bacillota_A;c__Clostridia;o__Lachnospirales;f__Lachnospiraceae;g__Scatomonas;s__	o__Clostridiales (UID1226)	155	278	158	98.73	0.63	97.55	0.5	1.18	0	3040637	0	37	37	121040	121040	82179	82179	231902	231902	51.1	1.82	90.69	11	2753	2	275	1	0	0	0	97.55	0.5	Gradient Boost (General Model)	11	0.907	121040	334.49	3040637	0.51	2753	37
S6_bin.5	S6	S6	Rufous bettong or Mahogany glider	illumina		d__Bacteria;p__Bacillota_A;c__Clostridia;o__Lachnospirales;f__Lachnospiraceae;g__Scatomonas;s__	d__Bacteria;p__Bacillota_A;c__Clostridia;o__Lachnospirales;f__Lachnospiraceae;g__Scatomonas;s__	o__Clostridiales (UID1226)	155	278	158	92.01	2.55	94.66	2.14	-2.65	14.29	2936843	0	644	644	5609	5609	4560	4560	33634	33634	51.3	3.75	90.2	11	3219	20	251	7	0	0	0	94.66	2.14	Gradient Boost (General Model)	11	0.902	5609	274.874	2936843	0.51	3219	644
S12_bin.39	S12	S12	Yellow glider	illumina		d__Bacteria;p__Bacillota_A;c__Clostridia;o__Lachnospirales;f__Lachnospiraceae;g__Schaedlerella;s__Schaedlerella glycyrrhizinilytica_A	d__Bacteria;p__Bacillota_A;c__Clostridia;o__Lachnospirales;f__Lachnospiraceae;g__Schaedlerella;s__Schaedlerella glycyrrhizinilytica_A	f__Lachnospiraceae (UID1256)	33	333	171	57.69	0.39	51.99	0.28	5.7	0	1603291	0	528	528	3250	3250	3036	3036	9953	9953	47.1	2.84	91.84	11	1811	149	182	2	0	0	0	51.99	0.28	Neural Network (Specific Model)	11	0.918	3250	271.489	1603291	0.47	1811	528
S12_bin.6	S12	S12	Yellow glider	illumina		d__Bacteria;p__Bacillota_A;c__Clostridia;o__Lachnospirales;f__Lachnospiraceae;g__Sellimonas;s__Sellimonas intestinalis	d__Bacteria;p__Bacillota_A;c__Clostridia;o__Lachnospirales;f__Lachnospiraceae;g__Sellimonas;s__Sellimonas intestinalis	f__Lachnospiraceae (UID1256)	33	333	171	54.52	3.85	52.9	3.25	1.62	7.69	1824382	0	622	622	3082	3082	2933	2933	15028	15028	46.7	2.53	91.26	11	2225	156	164	13	0	0	0	52.9	3.25	Neural Network (Specific Model)	11	0.912	3082	250.004	1824382	0.47	2225	622
S4_bin.1	S4	S4	Rufous bettong or Mahogany glider	illumina		d__Bacteria;p__Bacillota_A;c__Clostridia;o__Lachnospirales;f__Lachnospiraceae;g__Sellimonas;s__Sellimonas intestinalis	d__Bacteria;p__Bacillota_A;c__Clostridia;o__Lachnospirales;f__Lachnospiraceae;g__Sellimonas;s__Sellimonas intestinalis	f__Lachnospiraceae (UID1256)	33	333	171	89.29	1.49	86.23	0.68	3.06	20	2460694	0	93	93	49034	49034	26459	26459	144632	144632	46.4	1.65	90.7	11	2335	37	291	5	0	0	0	86.23	0.68	Neural Network (Specific Model)	11	0.907	49034	319.186	2460694	0.46	2335	93
S7_bin.42	S7	S7	Northern brown bandicoot	illumina	Yes	d__Bacteria;p__Bacillota_A;c__Clostridia;o__Lachnospirales;f__Lachnospiraceae;g__TWA4;s__	d__Bacteria;p__Bacillota_A;c__Clostridia;o__Lachnospirales;f__Lachnospiraceae;g__TWA4;s__TWA4 sp030536685	k__Bacteria (UID203)	5449	103	57	56.14	0	45.02	0	11.12	0	1496258	0	31	31	73838	73838	48266	48266	125493	125493	43.7	1.61	86.6	11	1384	67	36	0	0	0	0	45.02	0	Neural Network (Specific Model)	11	0.866	73838	312.783	1496258	0.44	1384	31
S7_bin.87	S7	S7	Northern brown bandicoot	illumina	Yes	d__Bacteria;p__Bacillota_A;c__Clostridia;o__Lachnospirales;f__Lachnospiraceae;g__UBA3282;s__	d__Bacteria;p__Bacillota_A;c__Clostridia;o__Lachnospirales;f__Lachnospiraceae;g__UBA3282;s__	f__Lachnospiraceae (UID1255)	90	354	174	98.85	4.54	99.9	2.51	-1.05	5	3417214	0	51	51	166515	166515	67004	67004	459136	459136	38.2	1.51	90.22	11	3270	3	333	17	1	0	0	99.9	2.51	Neural Network (Specific Model)	11	0.902	166515	314.931	3417214	0.38	3270	51
S7500_combined_bin.24	S7500	S30	Mahogany glider	illumina	Yes	d__Bacteria;p__Bacillota_A;c__Clostridia;o__Lachnospirales;f__Lachnospiraceae;g__UBA3402;s__	d__Bacteria;p__Bacillota_A;c__Clostridia;o__Lachnospirales;f__Lachnospiraceae;g__UBA3402;s__	o__Clostridiales (UID1226)	155	278	158	94.07	1.27	90.11	0.41	3.96	50	3256546	0	254	254	21846	21846	12821	12821	78176	78176	52.8	2.62	91.8	11	3004	43	233	2	0	0	0	90.11	0.41	Gradient Boost (General Model)	11	0.918	21846	332.23	3256546	0.53	3004	254
S0463_combined_bin.78	S0463	S29	Mahogany glider	illumina		d__Bacteria;p__Bacillota_A;c__Clostridia;o__Lachnospirales;f__Lachnospiraceae;g__UBA3402;s__	d__Bacteria;p__Bacillota_A;c__Clostridia;o__Lachnospirales;f__Lachnospiraceae;g__UBA3402;s__	o__Clostridiales (UID1226)	155	278	158	80.27	5.27	73.48	4.34	6.79	9.09	2780320	0	657	657	4987	4987	4231	4231	17832	17832	53.1	2.96	92.3	11	2970	77	190	11	0	0	0	73.48	4.34	Gradient Boost (General Model)	11	0.923	4987	288.443	2780320	0.53	2970	657
S9_bin.30	S9	S9	Southern hairy-nosed wombat	illumina	Yes	d__Bacteria;p__Bacillota_A;c__Clostridia;o__Lachnospirales;f__Lachnospiraceae;g__UBA9775;s__	d__Bacteria;p__Bacillota_A;c__Clostridia;o__Lachnospirales;f__Lachnospiraceae;g__CAMEJP01;s__CAMEJP01 sp945920185	o__Clostridiales (UID1212)	172	263	149	69.91	2.17	66.3	4.37	3.61	40	1536317	0	499	499	3308	3308	3078	3078	11376	11376	40.6	1.8	91.96	11	1796	92	166	5	0	0	0	66.3	4.37	Neural Network (Specific Model)	11	0.919	3308	262.579	1536317	0.41	1796	499
S12_bin.30	S12	S12	Yellow glider	illumina	Yes	d__Bacteria;p__Bacillota_A;c__Clostridia;o__Lachnospirales;f__Lachnospiraceae;g__Ventrimonas;s__	d__Bacteria;p__Bacillota_A;c__Clostridia;o__Lachnospirales;f__Lachnospiraceae;g__Brotaphodocola;s__	o__Clostridiales (UID1226)	155	278	158	83.23	0.63	81.37	0.96	1.86	0	2633823	0	199	199	20885	20885	13235	13235	90017	90017	51.7	2.36	89.57	11	2376	75	202	1	0	0	0	81.37	0.96	Gradient Boost (General Model)	11	0.896	20885	331.548	2633823	0.52	2376	199
S5_bin.66	S5	S5	Northern brown bandicoot	illumina	Yes	d__Bacteria;p__Bacillota_A;c__Clostridia;o__Lachnospirales;f__Lachnospiraceae;g__Ventrimonas;s__	d__Bacteria;p__Bacillota_A;c__Clostridia;o__Lachnospirales;f__Lachnospiraceae;g__Brotaphodocola;s__Brotaphodocola sp030536555	k__Bacteria (UID203)	5449	103	57	55.18	0.48	66.63	5.02	-11.45	33.33	2526968	0	643	643	4242	4242	3929	3929	47149	47149	53.3	2.17	90.3	11	2702	61	39	3	0	0	0	66.63	5.02	Neural Network (Specific Model)	11	0.903	4242	281.881	2526968	0.53	2702	643
S7500_combined_bin.26	S7500	S30	Mahogany glider	illumina	Yes	d__Bacteria;p__Bacillota_A;c__Clostridia;o__Lachnospirales;f__Lachnospiraceae;g__Ventrimonas;s__	d__Bacteria;p__Bacillota_A;c__Clostridia;o__Lachnospirales;f__Lachnospiraceae;g__Brotaphodocola;s__	o__Clostridiales (UID1226)	155	278	158	96.84	0.63	98.1	0.33	-1.26	100	3486727	0	35	35	154764	154764	99620	99620	360925	360925	49.7	1.66	90.75	11	3220	6	271	1	0	0	0	98.1	0.33	Gradient Boost (General Model)	11	0.908	154764	328.044	3486727	0.5	3220	35
S16_bin.57	S16	S16	Yellow glider	illumina		d__Bacteria;p__Bacillota_A;c__Clostridia;o__Lachnospirales;f__Lachnospiraceae;g__Ventrimonas;s__	d__Bacteria;p__Bacillota_A;c__Clostridia;o__Lachnospirales;f__Lachnospiraceae;g__Brotaphodocola;s__	o__Clostridiales (UID1226)	155	278	158	50.43	0	48.31	0.04	2.12	0	1555238	0	548	548	2922	2922	2838	2838	9487	9487	52.5	2.64	90.88	11	1781	150	128	0	0	0	0	48.31	0.04	Gradient Boost (General Model)	11	0.908	2922	265.06	1555238	0.52	1781	548
S0332_combined_bin.24	S0332	S25	Koala	illumina		d__Bacteria;p__Bacillota_A;c__Clostridia;o__Lachnospirales;f__Lachnospiraceae;g__Ventrimonas;s__Ventrimonas sp021202925	d__Bacteria;p__Bacillota_A;c__Clostridia;o__Lachnospirales;f__Lachnospiraceae;g__Brotaphodocola;s__Brotaphodocola sp021202925	o__Clostridiales (UID1226)	155	278	158	98.52	0	98.65	2.06	-0.13	0	3578522	0	88	88	82938	82938	40665	40665	252468	252468	50.6	3.84	89.08	11	3352	3	275	0	0	0	0	98.65	2.06	Gradient Boost (General Model)	11	0.891	82938	317.724	3578522	0.51	3352	88
S13_bin.34	S13	S13	Squirrel glider	illumina	Yes	d__Bacteria;p__Bacillota_A;c__Clostridia;o__Lachnospirales;f__Lachnospiraceae;g__Ventrisoma;s__	d__Bacteria;p__Bacillota_A;c__Clostridia;o__Lachnospirales;f__Lachnospiraceae;g__Ventrisoma;s__	k__Bacteria (UID203)	5449	103	57	59.41	12.28	61.81	3.2	-2.4	33.33	1768498	0	407	407	5373	5373	4345	4345	21947	21947	49.2	1.57	92.66	11	1976	57	37	9	0	0	0	61.81	3.2	Neural Network (Specific Model)	11	0.926	5373	276.888	1768498	0.49	1976	407
S7_bin.109	S7	S7	Northern brown bandicoot	illumina	Yes	d__Bacteria;p__Bacillota_A;c__Clostridia;o__Lachnospirales;f__Lachnospiraceae;g__VSOB01;s__	d__Bacteria;p__Bacillota_A;c__Clostridia;o__Lachnospirales;f__Lachnospiraceae;g__VSOB01;s__	k__Bacteria (UID203)	5449	103	57	47.29	0	62.47	1.18	-15.18	0	1493677	0	453	453	3483	3483	3297	3297	13336	13336	48.5	2.24	91.7	11	1706	69	34	0	0	0	0	62.47	1.18	Gradient Boost (General Model)	11	0.917	3483	268.131	1493677	0.49	1706	453
S10_bin.73	S10	S10	Lumholtz's tree kangaroo	illumina	Yes	d__Bacteria;p__Bacillota_A;c__Clostridia;o__Lachnospirales;f__Lachnospiraceae;g__Wujia;s__	d__Bacteria;p__Bacillota_A;c__Clostridia;o__Lachnospirales;f__Lachnospiraceae;g__Wujia;s__	o__Clostridiales (UID1212)	172	263	149	100	0	99.88	1.27	0.12	0	2896177	0	40	40	104189	104189	72404	72404	310482	310482	45.2	1.93	90.2	11	2745	0	263	0	0	0	0	99.88	1.27	Neural Network (Specific Model)	11	0.902	104189	317.745	2896177	0.45	2745	40
S5_bin.97	S5	S5	Northern brown bandicoot	illumina	Yes	d__Bacteria;p__Bacillota_A;c__Clostridia;o__Lachnospirales;f__Lachnospiraceae;g__Wujia;s__	d__Bacteria;p__Bacillota_A;c__Clostridia;o__Lachnospirales;f__Lachnospiraceae;g__Wujia;s__	o__Clostridiales (UID1212)	172	263	149	63.09	0	43.36	0.36	19.73	0	1179390	0	21	21	101835	101835	56161	56161	200324	200324	40.9	0.97	92.56	11	1124	74	189	0	0	0	0	43.36	0.36	Neural Network (Specific Model)	11	0.926	101835	324.302	1179390	0.41	1124	21
S7877_combined_bin.64	S7877	S33	Lumholtz's tree kangaroo	illumina	Yes	d__Bacteria;p__Bacillota_A;c__Clostridia;o__Lachnospirales;f__Lachnospiraceae;g__Wujia;s__	d__Bacteria;p__Bacillota_A;c__Clostridia;o__Lachnospirales;f__Lachnospiraceae;g__Wujia;s__	o__Clostridiales (UID1212)	172	263	149	98.66	0	88.03	0.35	10.63	0	2139435	0	44	44	84202	84202	48623	48623	222841	222841	37.1	0.96	89.98	11	1993	2	261	0	0	0	0	88.03	0.35	Neural Network (Specific Model)	11	0.9	84202	322.315	2139435	0.37	1993	44
S7485_combined_bin.17	S7485	S32	Eastern-grey kangaroo	illumina	Yes	d__Bacteria;p__Bacillota_A;c__Clostridia;o__Monoglobales;f__Firm-18;g__UBA1775;s__	d__Bacteria;p__Bacillota_A;c__Clostridia;o__Monoglobales;f__Firm-18;g__UBA1775;s__	o__Clostridiales (UID1212)	172	263	149	70.79	4.56	65.34	4.16	5.45	66.67	1084214	0	290	290	4244	4244	3738	3738	13284	13284	38.7	1.95	92.37	11	1208	89	159	15	0	0	0	65.34	4.16	Gradient Boost (General Model)	11	0.923	4244	276.855	1084214	0.39	1208	290
S0340_combined_bin.48	S0340	S31	Red-legged pademelon	illumina	Yes	d__Bacteria;p__Bacillota_A;c__Clostridia;o__Monoglobales;f__Monoglobaceae;g__SIG440;s__	d__Bacteria;p__Bacillota_A;c__Clostridia;o__Monoglobales;f__Monoglobaceae;g__SIG440;s__	o__Clostridiales (UID1212)	172	263	149	55.5	0.67	61.3	1.33	-5.8	0	790027	0	103	103	11510	11510	7670	7670	46610	46610	44.3	1.67	91.24	11	779	125	137	1	0	0	0	61.3	1.33	Gradient Boost (General Model)	11	0.912	11510	308.881	790027	0.44	779	103
S10_bin.140	S10	S10	Lumholtz's tree kangaroo	illumina	Yes	d__Bacteria;p__Bacillota_A;c__Clostridia;o__Oscillospirales;f__Acutalibacteraceae;g__;s__	d__Bacteria;p__Bacillota_A;c__Clostridia;o__Oscillospirales;f__Acutalibacteraceae;g__RUG762;s__	o__Clostridiales (UID1212)	172	263	149	87.68	1.34	84.64	1.74	3.04	0	2323949	0	316	316	9790	9790	7354	7354	57842	57842	47.5	2.56	87.6	11	2390	70	192	0	1	0	0	84.64	1.74	Gradient Boost (General Model)	11	0.876	9790	284.299	2323949	0.48	2390	316
S10_bin.130	S10	S10	Lumholtz's tree kangaroo	illumina		d__Bacteria;p__Bacillota_A;c__Clostridia;o__Oscillospirales;f__Acutalibacteraceae;g__;s__	d__Bacteria;p__Bacillota_A;c__Clostridia;o__Oscillospirales;f__Acutalibacteraceae;g__;s__	o__Clostridiales (UID1212)	172	263	149	51.01	0	57.95	0	-6.94	0	888969	0	18	18	84879	84879	49387	49387	200517	200517	43.6	0.64	92.93	11	893	116	147	0	0	0	0	57.95	0	Neural Network (Specific Model)	11	0.929	84879	308.918	888969	0.44	893	18
S0340_combined_bin.44	S0340	S31	Red-legged pademelon	illumina	Yes	d__Bacteria;p__Bacillota_A;c__Clostridia;o__Oscillospirales;f__Acutalibacteraceae;g__CAG-177;s__	d__Bacteria;p__Bacillota_A;c__Clostridia;o__Oscillospirales;f__Acutalibacteraceae;g__CAG-177;s__	o__Clostridiales (UID1212)	172	263	149	68.3	0	66.4	0.13	1.9	0	2127658	0	31	31	114795	114795	68634	68634	253677	253677	41	1.44	90.71	11	1895	81	182	0	0	0	0	66.4	0.13	Gradient Boost (General Model)	11	0.907	114795	339.946	2127658	0.41	1895	31
S21_bin.94	S21	S21	Long-nosed potaroo	illumina	Yes	d__Bacteria;p__Bacillota_A;c__Clostridia;o__Oscillospirales;f__Acutalibacteraceae;g__CAG-177;s__	d__Bacteria;p__Bacillota_A;c__Clostridia;o__Oscillospirales;f__Acutalibacteraceae;g__CAG-177;s__	o__Clostridiales (UID1212)	172	263	149	83.85	0.89	90.53	0.42	-6.68	100	2101533	0	118	118	32901	32901	17809	17809	69927	69927	48.2	2.09	87.3	11	1945	33	228	2	0	0	0	90.53	0.42	Gradient Boost (General Model)	11	0.873	32901	314.748	2101533	0.48	1945	118
S7485_combined_bin.12	S7485	S32	Eastern-grey kangaroo	illumina	Yes	d__Bacteria;p__Bacillota_A;c__Clostridia;o__Oscillospirales;f__Acutalibacteraceae;g__CAG-177;s__	d__Bacteria;p__Bacillota_A;c__Clostridia;o__Oscillospirales;f__Acutalibacteraceae;g__CAG-177;s__	o__Clostridiales (UID1212)	172	263	149	94.41	0.34	85.26	0.01	9.15	0	2206098	0	73	73	50757	50757	30220	30220	145616	145616	40.8	1.97	90.71	11	1971	40	222	1	0	0	0	85.26	0.01	Gradient Boost (General Model)	11	0.907	50757	338.856	2206098	0.41	1971	73
S7485_combined_bin.55	S7485	S32	Eastern-grey kangaroo	illumina	Yes	d__Bacteria;p__Bacillota_A;c__Clostridia;o__Oscillospirales;f__Acutalibacteraceae;g__CAG-177;s__	d__Bacteria;p__Bacillota_A;c__Clostridia;o__Oscillospirales;f__Acutalibacteraceae;g__CAG-177;s__	o__Clostridiales (UID1212)	172	263	149	88.2	0.5	84.01	3.35	4.19	50	2154915	0	329	329	9248	9248	6549	6549	57714	57714	44	2.02	91.25	11	2042	44	217	2	0	0	0	84.01	3.35	Gradient Boost (General Model)	11	0.912	9248	321.385	2154915	0.44	2042	329
S10_bin.89	S10	S10	Lumholtz's tree kangaroo	illumina		d__Bacteria;p__Bacillota_A;c__Clostridia;o__Oscillospirales;f__Acutalibacteraceae;g__CAG-177;s__	d__Bacteria;p__Bacillota_A;c__Clostridia;o__Oscillospirales;f__Acutalibacteraceae;g__CAG-177;s__	o__Clostridiales (UID1212)	172	263	149	64.12	0.67	76.64	0.59	-12.52	18.18	1559562	0	45	45	51598	51598	34656	34656	107905	107905	42.5	1.88	89.93	11	1405	78	174	11	0	0	0	76.64	0.59	Gradient Boost (General Model)	11	0.899	51598	333.132	1559562	0.43	1405	45
S0093_combined_bin.26	S0093	S28	Common wombat	illumina	Yes	d__Bacteria;p__Bacillota_A;c__Clostridia;o__Oscillospirales;f__Acutalibacteraceae;g__CAG-177;s__CAG-177 sp000431775	d__Bacteria;p__Bacillota_A;c__Clostridia;o__Oscillospirales;f__Acutalibacteraceae;g__CAG-177;s__CAG-177 sp000431775	o__Clostridiales (UID1212)	172	263	149	96.38	0	96.38	0.86	0	0	2184830	0	24	24	215224	215224	91034	91034	320827	320827	53.2	1.84	90.1	11	1947	8	255	0	0	0	0	96.38	0.86	Gradient Boost (General Model)	11	0.901	215224	337.543	2184830	0.53	1947	24
S0484_combined_bin.43	S0484	S26	Southern hairy-nosed wombat	illumina		d__Bacteria;p__Bacillota_A;c__Clostridia;o__Oscillospirales;f__Acutalibacteraceae;g__CAG-177;s__CAG-177 sp000431775	d__Bacteria;p__Bacillota_A;c__Clostridia;o__Oscillospirales;f__Acutalibacteraceae;g__CAG-177;s__CAG-177 sp000431775	o__Clostridiales (UID1212)	172	263	149	56.08	0.11	50.21	0.41	5.87	0	1238573	0	416	416	3153	3153	2977	2977	15362	15362	54.4	2.49	91.64	11	1438	126	136	1	0	0	0	50.21	0.41	Gradient Boost (General Model)	11	0.916	3153	263.501	1238573	0.54	1438	416
S1_bin.15	S1	S1	Rufous bettong	illumina		d__Bacteria;p__Bacillota_A;c__Clostridia;o__Oscillospirales;f__Acutalibacteraceae;g__CAG-177;s__CAG-177 sp003514385	d__Bacteria;p__Bacillota_A;c__Clostridia;o__Oscillospirales;f__Acutalibacteraceae;g__CAG-177;s__CAG-177 sp003514385	o__Clostridiales (UID1212)	172	263	149	90.94	0.67	86.13	0.57	4.81	0	1944283	0	30	30	121379	121379	64809	64809	182807	182807	51.2	1.75	87.8	11	1797	49	211	3	0	0	0	86.13	0.57	Gradient Boost (General Model)	11	0.878	121379	317.075	1944283	0.51	1797	30
S0340_combined_bin.33	S0340	S31	Red-legged pademelon	illumina	Yes	d__Bacteria;p__Bacillota_A;c__Clostridia;o__Oscillospirales;f__Acutalibacteraceae;g__CAG-177;s__CAG-177 sp017403185	d__Bacteria;p__Bacillota_A;c__Clostridia;o__Oscillospirales;f__Acutalibacteraceae;g__CAG-177;s__CAG-177 sp017403185	o__Clostridiales (UID1212)	172	263	149	93.49	1.01	83.55	0.66	9.94	50	2450412	0	115	115	30815	30815	21307	21307	104642	104642	44.3	2.47	91.54	11	2191	28	233	2	0	0	0	83.55	0.66	Gradient Boost (General Model)	11	0.915	30815	341.711	2450412	0.44	2191	115
S1_bin.78	S1	S1	Rufous bettong	illumina	Yes	d__Bacteria;p__Bacillota_A;c__Clostridia;o__Oscillospirales;f__Acutalibacteraceae;g__CAG-177;s__CAG-177 sp900771185	d__Bacteria;p__Bacillota_A;c__Clostridia;o__Oscillospirales;f__Acutalibacteraceae;g__CAG-177;s__CAG-177 sp900771185	o__Clostridiales (UID1212)	172	263	149	63.05	0	73.83	0.38	-10.78	0	1464890	0	22	22	95018	95018	66585	66585	348552	348552	49.1	1.58	87	11	1336	86	177	0	0	0	0	73.83	0.38	Gradient Boost (General Model)	11	0.87	95018	318.382	1464890	0.49	1336	22
S7485_combined_bin.28	S7485	S32	Eastern-grey kangaroo	illumina	Yes	d__Bacteria;p__Bacillota_A;c__Clostridia;o__Oscillospirales;f__Acutalibacteraceae;g__CAG-488;s__	d__Bacteria;p__Bacillota_A;c__Clostridia;o__Oscillospirales;f__Acutalibacteraceae;g__CAG-488;s__	o__Clostridiales (UID1212)	172	263	149	95.64	2.77	97.62	1.25	-1.98	75	2186814	0	126	126	26748	26748	17355	17355	72650	72650	44.6	2.45	91.24	11	2028	8	247	8	0	0	0	97.62	1.25	Gradient Boost (General Model)	11	0.912	26748	328.409	2186814	0.45	2028	126
S0093_combined_bin.114	S0093	S28	Common wombat	illumina		d__Bacteria;p__Bacillota_A;c__Clostridia;o__Oscillospirales;f__Acutalibacteraceae;g__CAG-488;s__	d__Bacteria;p__Bacillota_A;c__Clostridia;o__Oscillospirales;f__Acutalibacteraceae;g__CAG-488;s__	o__Clostridiales (UID1212)	172	263	149	58.87	0.67	62.37	2.01	-3.5	0	1365578	0	473	473	3057	3057	2887	2887	12765	12765	45.2	2.32	90.39	11	1590	96	163	4	0	0	0	62.37	2.01	Gradient Boost (General Model)	11	0.904	3057	259.152	1365578	0.45	1590	473
S9_bin.2	S9	S9	Southern hairy-nosed wombat	illumina		d__Bacteria;p__Bacillota_A;c__Clostridia;o__Oscillospirales;f__Acutalibacteraceae;g__CAG-488;s__	d__Bacteria;p__Bacillota_A;c__Clostridia;o__Oscillospirales;f__Acutalibacteraceae;g__CAG-488;s__	o__Clostridiales (UID1212)	172	263	149	90.99	0.56	94.02	2.64	-3.03	0	2165113	0	349	349	8506	8506	6203	6203	26726	26726	45.9	2.73	90.7	11	2166	16	245	2	0	0	0	94.02	2.64	Gradient Boost (General Model)	11	0.907	8506	302.623	2165113	0.46	2166	349
S8_bin.11	S8	S8	Long-nosed potaroo	illumina		d__Bacteria;p__Bacillota_A;c__Clostridia;o__Oscillospirales;f__Acutalibacteraceae;g__CAG-488;s__CAG-488 sp016292785	d__Bacteria;p__Bacillota_A;c__Clostridia;o__Oscillospirales;f__Acutalibacteraceae;g__CAG-488;s__CAG-488 sp016292785	o__Clostridiales (UID1212)	172	263	149	93.62	3.3	93.29	2.34	0.33	22.22	2198862	0	187	187	18369	18369	11758	11758	56859	56859	45.8	1.85	91.21	11	2083	20	234	9	0	0	0	93.29	2.34	Gradient Boost (General Model)	11	0.912	18369	321.306	2198862	0.46	2083	187
S0484_combined_bin.70	S0484	S26	Southern hairy-nosed wombat	illumina		d__Bacteria;p__Bacillota_A;c__Clostridia;o__Oscillospirales;f__Acutalibacteraceae;g__CAG-488;s__CAG-488 sp934456435	d__Bacteria;p__Bacillota_A;c__Clostridia;o__Oscillospirales;f__Acutalibacteraceae;g__CAG-488;s__CAG-488 sp934456435	o__Clostridiales (UID1212)	172	263	149	95.3	0.67	97.97	0.36	-2.67	100	2312223	0	154	154	24317	24317	15014	15014	74976	74976	46.3	2.08	91.03	11	2187	8	254	1	0	0	0	97.97	0.36	Gradient Boost (General Model)	11	0.91	24317	321.255	2312223	0.46	2187	154
S0340_combined_bin.34	S0340	S31	Red-legged pademelon	illumina	Yes	d__Bacteria;p__Bacillota_A;c__Clostridia;o__Oscillospirales;f__Acutalibacteraceae;g__CAG-557;s__	d__Bacteria;p__Bacillota_A;c__Clostridia;o__Oscillospirales;f__Acutalibacteraceae;g__CAG-557;s__	o__Clostridiales (UID1212)	172	263	149	59.99	0.34	79.97	1.09	-19.98	0	733875	0	143	143	6392	6392	5131	5131	23340	23340	41.3	2.06	87.44	11	788	89	173	1	0	0	0	79.97	1.09	Gradient Boost (General Model)	11	0.874	6392	271.959	733875	0.41	788	143
S10_bin.52	S10	S10	Lumholtz's tree kangaroo	illumina	Yes	d__Bacteria;p__Bacillota_A;c__Clostridia;o__Oscillospirales;f__Acutalibacteraceae;g__CAG-964;s__	d__Bacteria;p__Bacillota_A;c__Clostridia;o__Oscillospirales;f__Acutalibacteraceae;g__CAG-964;s__	o__Clostridiales (UID1212)	172	263	149	93.96	0	95.92	0.94	-1.96	0	2916104	0	213	213	26469	26469	13690	13690	125076	125076	34.3	1.89	85.29	11	2651	43	220	0	0	0	0	95.92	0.94	Gradient Boost (General Model)	11	0.853	26469	313.124	2916104	0.34	2651	213
S7877_combined_bin.50	S7877	S33	Lumholtz's tree kangaroo	illumina	Yes	d__Bacteria;p__Bacillota_A;c__Clostridia;o__Oscillospirales;f__Acutalibacteraceae;g__DTU089;s__	d__Bacteria;p__Bacillota_A;c__Clostridia;o__Oscillospirales;f__Acutalibacteraceae;g__DTU089;s__	o__Clostridiales (UID1212)	172	263	149	95.75	0	97.49	0.53	-1.74	0	2282896	0	67	67	65669	65669	34073	34073	164296	164296	38	1.33	88.66	11	2044	8	255	0	0	0	0	97.49	0.53	Gradient Boost (General Model)	11	0.887	65669	330.594	2282896	0.38	2044	67
S10_bin.57	S10	S10	Lumholtz's tree kangaroo	illumina		d__Bacteria;p__Bacillota_A;c__Clostridia;o__Oscillospirales;f__Acutalibacteraceae;g__DTU089;s__DTU089 sp017626295	d__Bacteria;p__Bacillota_A;c__Clostridia;o__Oscillospirales;f__Acutalibacteraceae;g__DTU089;s__DTU089 sp017626295	o__Clostridiales (UID1212)	172	263	149	92.9	0	93.32	0.12	-0.42	0	2130556	0	78	78	45219	45219	27314	27314	122558	122558	39.4	1.18	89.42	11	1907	13	250	0	0	0	0	93.32	0.12	Gradient Boost (General Model)	11	0.894	45219	333.376	2130556	0.39	1907	78
S13_bin.13	S13	S13	Squirrel glider	illumina		d__Bacteria;p__Bacillota_A;c__Clostridia;o__Oscillospirales;f__Acutalibacteraceae;g__Eubacterium_R;s__Eubacterium_R sp014465955	d__Bacteria;p__Bacillota_A;c__Clostridia;o__Oscillospirales;f__Acutalibacteraceae;g__Eubacterium_R;s__Eubacterium_R sp014465955	o__Clostridiales (UID1212)	172	263	149	90.98	0.34	81.47	0.08	9.51	0	2002840	0	290	290	9534	9534	6906	6906	54157	54157	39.3	2.57	90.33	11	1960	52	210	1	0	0	0	81.47	0.08	Gradient Boost (General Model)	11	0.903	9534	308.184	2002840	0.39	1960	290
S0332_combined_bin.31	S0332	S25	Koala	illumina		d__Bacteria;p__Bacillota_A;c__Clostridia;o__Oscillospirales;f__Acutalibacteraceae;g__Eubacterium_R;s__Eubacterium_R sp020860025	d__Bacteria;p__Bacillota_A;c__Clostridia;o__Oscillospirales;f__Acutalibacteraceae;g__Eubacterium_R;s__Eubacterium_R sp020860025	o__Clostridiales (UID1212)	172	263	149	60.06	0.96	68.2	3.67	-8.14	0	1096837	0	389	389	2927	2927	2819	2819	11110	11110	40.1	2.18	91.88	11	1199	90	170	3	0	0	0	68.2	3.67	Gradient Boost (General Model)	11	0.918	2927	280.696	1096837	0.4	1199	389
S16_bin.14	S16	S16	Yellow glider	illumina		d__Bacteria;p__Bacillota_A;c__Clostridia;o__Oscillospirales;f__Acutalibacteraceae;g__Eubacterium_R;s__Eubacterium_R sp910577195	d__Bacteria;p__Bacillota_A;c__Clostridia;o__Oscillospirales;f__Acutalibacteraceae;g__Eubacterium_R;s__Eubacterium_R sp910577195	o__Clostridiales (UID1212)	172	263	149	75.73	1.23	74.63	1.58	1.1	0	1753030	0	461	461	4352	4352	3802	3802	33678	33678	39.4	2.22	91.67	11	2019	88	172	3	0	0	0	74.63	1.58	Gradient Boost (General Model)	11	0.916	4352	265.776	1753030	0.39	2019	461
S0340_combined_bin.3	S0340	S31	Red-legged pademelon	illumina	Yes	d__Bacteria;p__Bacillota_A;c__Clostridia;o__Oscillospirales;f__Acutalibacteraceae;g__Fimenecus;s__	d__Bacteria;p__Bacillota_A;c__Clostridia;o__Oscillospirales;f__Acutalibacteraceae;g__Fimenecus;s__	o__Clostridiales (UID1212)	172	263	149	93.29	0	96.53	0	-3.24	0	1798765	0	35	35	83089	83089	51393	51393	243084	243084	36.5	1.46	92.02	11	1713	13	250	0	0	0	0	96.53	0	Gradient Boost (General Model)	11	0.92	83089	322.6	1798765	0.36	1713	35
S7_bin.22	S7	S7	Northern brown bandicoot	illumina	Yes	d__Bacteria;p__Bacillota_A;c__Clostridia;o__Oscillospirales;f__Acutalibacteraceae;g__Fimenecus;s__	d__Bacteria;p__Bacillota_A;c__Clostridia;o__Oscillospirales;f__Acutalibacteraceae;g__Fimenecus;s__	o__Clostridiales (UID1212)	172	263	149	58.39	0	72.74	0.01	-14.35	0	1170980	0	16	16	133479	133479	73186	73186	175801	175801	49.6	2.11	86.88	11	1056	97	166	0	0	0	0	72.74	0.01	Gradient Boost (General Model)	11	0.869	133479	321.67	1170980	0.5	1056	16
S7877_combined_bin.7	S7877	S33	Lumholtz's tree kangaroo	illumina	Yes	d__Bacteria;p__Bacillota_A;c__Clostridia;o__Oscillospirales;f__Acutalibacteraceae;g__Fimenecus;s__	d__Bacteria;p__Bacillota_A;c__Clostridia;o__Oscillospirales;f__Acutalibacteraceae;g__Fimenecus;s__	o__Clostridiales (UID1212)	172	263	149	97.99	1.01	97.37	1	0.62	33.33	1803485	0	45	45	59867	59867	40077	40077	262304	262304	39.6	1.76	90.39	11	1695	3	257	3	0	0	0	97.37	1	Gradient Boost (General Model)	11	0.904	59867	320.999	1803485	0.4	1695	45
S19_bin.5	S19	S19	Squirrel glider	illumina		d__Bacteria;p__Bacillota_A;c__Clostridia;o__Oscillospirales;f__Acutalibacteraceae;g__Fimivicinus;s__Fimivicinus sp900544375	d__Bacteria;p__Bacillota_A;c__Clostridia;o__Oscillospirales;f__Acutalibacteraceae;g__Fimivicinus;s__Fimivicinus sp900544375	o__Clostridiales (UID1212)	172	263	149	54.46	0	51.28	0.87	3.18	0	1278381	0	509	509	2566	2566	2511	2511	7738	7738	53.4	2.81	87.57	11	1490	118	145	0	0	0	0	51.28	0.87	Neural Network (Specific Model)	11	0.875	2566	250.857	1278381	0.53	1490	509
S10_bin.28	S10	S10	Lumholtz's tree kangaroo	illumina	Yes	d__Bacteria;p__Bacillota_A;c__Clostridia;o__Oscillospirales;f__Acutalibacteraceae;g__HGM12789;s__	d__Bacteria;p__Bacillota_A;c__Clostridia;o__Oscillospirales;f__Acutalibacteraceae;g__HGM12789;s__	o__Clostridiales (UID1212)	172	263	149	97.32	1.68	95.94	0.5	1.38	0	2206337	0	95	95	43629	43629	23224	23224	78080	78080	56.3	2.91	89.29	11	1931	5	253	5	0	0	0	95.94	0.5	Gradient Boost (General Model)	11	0.893	43629	340.418	2206337	0.56	1931	95
S0463_combined_bin.16	S0463	S29	Mahogany glider	illumina	Yes	d__Bacteria;p__Bacillota_A;c__Clostridia;o__Oscillospirales;f__Acutalibacteraceae;g__Onthovicinus;s__	d__Bacteria;p__Bacillota_A;c__Clostridia;o__Oscillospirales;f__Acutalibacteraceae;g__Onthovicinus;s__	o__Clostridiales (UID1212)	172	263	149	86.44	1.74	90.4	0.95	-3.96	0	2027608	0	317	317	8461	8461	6396	6396	55210	55210	55	2.64	89.58	11	2063	31	228	4	0	0	0	90.4	0.95	Gradient Boost (General Model)	11	0.896	8461	293.979	2027608	0.55	2063	317
S7877_combined_bin.86	S7877	S33	Lumholtz's tree kangaroo	illumina	Yes	d__Bacteria;p__Bacillota_A;c__Clostridia;o__Oscillospirales;f__Acutalibacteraceae;g__RGIG3009;s__	d__Bacteria;p__Bacillota_A;c__Clostridia;o__Oscillospirales;f__Acutalibacteraceae;g__RGIG3009;s__	o__Clostridiales (UID1212)	172	263	149	44.47	0	59.52	0	-15.05	0	662667	0	11	11	126208	126208	60242	60242	146421	146421	56.5	1.51	91.2	11	630	120	143	0	0	0	0	59.52	0	Gradient Boost (General Model)	11	0.912	126208	320.322	662667	0.57	630	11
S0484_combined_bin.41	S0484	S26	Southern hairy-nosed wombat	illumina	Yes	d__Bacteria;p__Bacillota_A;c__Clostridia;o__Oscillospirales;f__Acutalibacteraceae;g__RUG806;s__RUG806 sp900313475	d__Bacteria;p__Bacillota_A;c__Clostridia;o__Oscillospirales;f__Acutalibacteraceae;g__RUG806;s__RUG806 sp900313475	o__Clostridiales (UID1212)	172	263	149	90.25	0.67	98.69	0.01	-8.44	0	2227449	0	110	110	30596	30596	20249	20249	104698	104698	48.4	2.48	88.29	11	1926	19	243	1	0	0	0	98.69	0.01	Gradient Boost (General Model)	11	0.883	30596	340.914	2227449	0.48	1926	110
S21_bin.30	S21	S21	Long-nosed potaroo	illumina	Yes	d__Bacteria;p__Bacillota_A;c__Clostridia;o__Oscillospirales;f__Acutalibacteraceae;g__Ruminococcus_E;s__	d__Bacteria;p__Bacillota_A;c__Clostridia;o__Oscillospirales;f__Acutalibacteraceae;g__Ruminococcus_E;s__	o__Clostridiales (UID1212)	172	263	149	97.99	0.67	99.62	2.6	-1.63	0	2497532	0	62	62	84851	84851	40282	40282	342394	342394	42.4	3.43	88.61	11	2404	3	259	1	0	0	0	99.62	2.6	Neural Network (Specific Model)	11	0.886	84851	307.426	2497532	0.42	2404	62
S37_bin.27	S37	S37	Rufous bettong	illumina	Yes	d__Bacteria;p__Bacillota_A;c__Clostridia;o__Oscillospirales;f__Acutalibacteraceae;g__Ruminococcus_E;s__	d__Bacteria;p__Bacillota_A;c__Clostridia;o__Oscillospirales;f__Acutalibacteraceae;g__Ruminococcus_E;s__Ruminococcus_E sp947593615	o__Clostridiales (UID1212)	172	263	149	96.02	1.12	87.79	2.28	8.23	0	2046318	0	302	302	9004	9004	6775	6775	38672	38672	38.5	2.74	88.5	11	2145	31	229	3	0	0	0	87.79	2.28	Neural Network (Specific Model)	11	0.885	9004	281.849	2046318	0.38	2145	302
S7877_combined_bin.24	S7877	S33	Lumholtz's tree kangaroo	illumina	Yes	d__Bacteria;p__Bacillota_A;c__Clostridia;o__Oscillospirales;f__Acutalibacteraceae;g__Ruminococcus_E;s__	d__Bacteria;p__Bacillota_A;c__Clostridia;o__Oscillospirales;f__Acutalibacteraceae;g__Ruminococcus_E;s__	o__Clostridiales (UID1212)	172	263	149	74.48	1.76	72.34	0.95	2.14	0	1254047	0	311	311	4463	4463	4032	4032	17604	17604	43.8	2.12	91.18	11	1342	83	173	7	0	0	0	72.34	0.95	Neural Network (Specific Model)	11	0.912	4463	284.325	1254047	0.44	1342	311
S7877_combined_bin.84	S7877	S33	Lumholtz's tree kangaroo	illumina	Yes	d__Bacteria;p__Bacillota_A;c__Clostridia;o__Oscillospirales;f__Acutalibacteraceae;g__Ruminococcus_E;s__	d__Bacteria;p__Bacillota_A;c__Clostridia;o__Oscillospirales;f__Acutalibacteraceae;g__Ruminococcus_E;s__	o__Clostridiales (UID1212)	172	263	149	97.99	0.34	99.77	0.35	-1.78	0	1827163	0	32	32	113449	113449	57098	57098	248938	248938	39.9	1.71	90.6	11	1693	3	259	1	0	0	0	99.77	0.35	Gradient Boost (General Model)	11	0.906	113449	326.288	1827163	0.4	1693	32
S7485_combined_bin.77	S7485	S32	Eastern-grey kangaroo	illumina	Yes	d__Bacteria;p__Bacillota_A;c__Clostridia;o__Oscillospirales;f__Acutalibacteraceae;g__SFWF01;s__	d__Bacteria;p__Bacillota_A;c__Clostridia;o__Oscillospirales;f__Acutalibacteraceae;g__SFWF01;s__	o__Clostridiales (UID1212)	172	263	149	93.88	3.92	97.59	4.12	-3.71	5.56	2610053	0	234	234	29615	29615	11154	11154	105338	105338	41	2.9	89.36	11	2619	15	232	15	1	0	0	97.59	4.12	Gradient Boost (General Model)	11	0.894	29615	297.352	2610053	0.41	2619	234
S0093_combined_bin.66	S0093	S28	Common wombat	illumina		d__Bacteria;p__Bacillota_A;c__Clostridia;o__Oscillospirales;f__Acutalibacteraceae;g__SIG598;s__	d__Bacteria;p__Bacillota_A;c__Clostridia;o__Oscillospirales;f__Acutalibacteraceae;g__SIG598;s__	o__Clostridiales (UID1212)	172	263	149	95.53	0.67	97.99	0.62	-2.46	0	2372897	0	42	42	88341	88341	56497	56497	198862	198862	49.3	1.72	88.37	11	2162	9	253	1	0	0	0	97.99	0.62	Gradient Boost (General Model)	11	0.884	88341	323.731	2372897	0.49	2162	42
S0340_combined_bin.109	S0340	S31	Red-legged pademelon	illumina	Yes	d__Bacteria;p__Bacillota_A;c__Clostridia;o__Oscillospirales;f__Acutalibacteraceae;g__UBA5905;s__	d__Bacteria;p__Bacillota_A;c__Clostridia;o__Oscillospirales;f__Acutalibacteraceae;g__UBA5905;s__	o__Clostridiales (UID1212)	172	263	149	95.08	1.34	83.4	0.98	11.68	33.33	1432076	0	78	78	28625	28625	18359	18359	69370	69370	51.4	2.63	89.86	11	1368	40	220	3	0	0	0	83.4	0.98	Neural Network (Specific Model)	11	0.899	28625	314.099	1432076	0.51	1368	78
S0340_combined_bin.90	S0340	S31	Red-legged pademelon	illumina	Yes	d__Bacteria;p__Bacillota_A;c__Clostridia;o__Oscillospirales;f__Acutalibacteraceae;g__UBA5905;s__	d__Bacteria;p__Bacillota_A;c__Clostridia;o__Oscillospirales;f__Acutalibacteraceae;g__UBA5905;s__	o__Clostridiales (UID1212)	172	263	149	92.73	0.69	87.23	0.07	5.5	50	1714562	0	62	62	41095	41095	27654	27654	135637	135637	57.3	2.52	89.74	11	1596	15	246	2	0	0	0	87.23	0.07	Neural Network (Specific Model)	11	0.897	41095	321.838	1714562	0.57	1596	62
S7877_combined_bin.60	S7877	S33	Lumholtz's tree kangaroo	illumina	Yes	d__Bacteria;p__Bacillota_A;c__Clostridia;o__Oscillospirales;f__Acutalibacteraceae;g__UBA6857;s__	d__Bacteria;p__Bacillota_A;c__Clostridia;o__Oscillospirales;f__Acutalibacteraceae;g__UBA6857;s__	o__Clostridiales (UID1212)	172	263	149	96.73	0	96.99	0	-0.26	0	2050932	0	62	62	47596	47596	33079	33079	246775	246775	44	1.82	88.17	11	1786	7	256	0	0	0	0	96.99	0	Gradient Boost (General Model)	11	0.882	47596	337.858	2050932	0.44	1786	62
S8_bin.26	S8	S8	Long-nosed potaroo	illumina	Yes	d__Bacteria;p__Bacillota_A;c__Clostridia;o__Oscillospirales;f__Acutalibacteraceae;g__UBA6857;s__	d__Bacteria;p__Bacillota_A;c__Clostridia;o__Oscillospirales;f__Acutalibacteraceae;g__UBA6857;s__	o__Clostridiales (UID1212)	172	263	149	91.48	1.01	92.98	0.82	-1.5	50	1833606	0	146	146	21169	21169	12558	12558	66820	66820	40.1	2.14	90.84	11	1737	18	243	2	0	0	0	92.98	0.82	Gradient Boost (General Model)	11	0.908	21169	319.994	1833606	0.4	1737	146
S10_bin.48	S10	S10	Lumholtz's tree kangaroo	illumina		d__Bacteria;p__Bacillota_A;c__Clostridia;o__Oscillospirales;f__Acutalibacteraceae;g__UBA6857;s__UBA6857 sp017435665	d__Bacteria;p__Bacillota_A;c__Clostridia;o__Oscillospirales;f__Acutalibacteraceae;g__UBA6857;s__UBA6857 sp017435665	o__Clostridiales (UID1212)	172	263	149	86.89	0.17	81.12	0.27	5.77	0	2133036	0	42	42	74836	74836	50786	50786	201697	201697	42.4	1.55	89.06	11	1927	59	203	1	0	0	0	81.12	0.27	Gradient Boost (General Model)	11	0.891	74836	328.978	2133036	0.42	1927	42
S0093_combined_bin.144	S0093	S28	Common wombat	illumina	Yes	d__Bacteria;p__Bacillota_A;c__Clostridia;o__Oscillospirales;f__Acutalibacteraceae;g__UBA6857;s__UBA6857 sp900555805	d__Bacteria;p__Bacillota_A;c__Clostridia;o__Oscillospirales;f__Acutalibacteraceae;g__UBA6857;s__UBA6857 sp900555805	o__Clostridiales (UID1212)	172	263	149	88.79	0	95.51	0	-6.72	0	2261409	0	94	94	42320	42320	24057	24057	101431	101431	48.7	2.03	84.53	11	1916	25	238	0	0	0	0	95.51	0	Gradient Boost (General Model)	11	0.845	42320	332.962	2261409	0.49	1916	94
S0484_combined_bin.13	S0484	S26	Southern hairy-nosed wombat	illumina		d__Bacteria;p__Bacillota_A;c__Clostridia;o__Oscillospirales;f__Acutalibacteraceae;g__UBA6857;s__UBA6857 sp934511365	d__Bacteria;p__Bacillota_A;c__Clostridia;o__Oscillospirales;f__Acutalibacteraceae;g__UBA6857;s__UBA6857 sp934511365	o__Clostridiales (UID1212)	172	263	149	76.71	0	81.46	0	-4.75	0	1830850	0	36	36	90417	90417	50856	50856	213302	213302	46.9	1	88.24	11	1673	51	212	0	0	0	0	81.46	0	Gradient Boost (General Model)	11	0.882	90417	322.353	1830850	0.47	1673	36
S2022_combined_bin.54	S2022	S27	Southern hairy-nosed wombat	illumina		d__Bacteria;p__Bacillota_A;c__Clostridia;o__Oscillospirales;f__Acutalibacteraceae;g__UBA6857;s__UBA6857 sp934511365	d__Bacteria;p__Bacillota_A;c__Clostridia;o__Oscillospirales;f__Acutalibacteraceae;g__UBA6857;s__UBA6857 sp934511365	o__Clostridiales (UID1212)	172	263	149	85.55	1.7	91.26	0.93	-5.71	25	1981210	0	333	333	7963	7963	5949	5949	34980	34980	46.6	2.37	89.18	11	2000	34	225	4	0	0	0	91.26	0.93	Gradient Boost (General Model)	11	0.892	7963	294.928	1981210	0.47	2000	333
S7_bin.12	S7	S7	Northern brown bandicoot	illumina		d__Bacteria;p__Bacillota_A;c__Clostridia;o__Oscillospirales;f__Acutalibacteraceae;g__UBA7067;s__UBA7067 sp002493755	d__Bacteria;p__Bacillota_A;c__Clostridia;o__Oscillospirales;f__Acutalibacteraceae;g__UBA7067;s__UBA7067 sp002493755	k__Bacteria (UID203)	5449	104	58	51.72	0	55.03	0.08	-3.31	0	1305139	0	27	27	68141	68141	48338	48338	314742	314742	42.9	1.79	87.82	11	1247	68	36	0	0	0	0	55.03	0.08	Neural Network (Specific Model)	11	0.878	68141	306.976	1305139	0.43	1247	27
S0340_combined_bin.108	S0340	S31	Red-legged pademelon	illumina	Yes	d__Bacteria;p__Bacillota_A;c__Clostridia;o__Oscillospirales;f__Acutalibacteraceae;g__UBA737;s__	d__Bacteria;p__Bacillota_A;c__Clostridia;o__Oscillospirales;f__Acutalibacteraceae;g__UBA737;s__	k__Bacteria (UID203)	5449	104	58	50.57	2.59	55.38	1.92	-4.81	0	1062192	0	323	323	3561	3561	3288	3288	15454	15454	44	2.25	92.72	11	1169	69	33	2	0	0	0	55.38	1.92	Neural Network (Specific Model)	11	0.927	3561	281.264	1062192	0.44	1169	323
S0340_combined_bin.95	S0340	S31	Red-legged pademelon	illumina	Yes	d__Bacteria;p__Bacillota_A;c__Clostridia;o__Oscillospirales;f__Acutalibacteraceae;g__UBA737;s__	d__Bacteria;p__Bacillota_A;c__Clostridia;o__Oscillospirales;f__Acutalibacteraceae;g__UBA737;s__	o__Clostridiales (UID1212)	172	263	149	93.85	0.89	98.85	0.01	-5	50	1300552	0	78	78	28797	28797	16673	16673	54533	54533	37	1.6	92.2	11	1275	12	249	2	0	0	0	98.85	0.01	Gradient Boost (General Model)	11	0.922	28797	314.046	1300552	0.37	1275	78
S7485_combined_bin.29	S7485	S32	Eastern-grey kangaroo	illumina	Yes	d__Bacteria;p__Bacillota_A;c__Clostridia;o__Oscillospirales;f__Acutalibacteraceae;g__UBA737;s__	d__Bacteria;p__Bacillota_A;c__Clostridia;o__Oscillospirales;f__Acutalibacteraceae;g__UBA737;s__	o__Clostridiales (UID1212)	172	263	149	87.81	1.73	87.39	0.41	0.42	75	1385232	0	153	153	13282	13282	9053	9053	53406	53406	39.4	2.32	90.6	11	1464	54	205	4	0	0	0	87.39	0.41	Gradient Boost (General Model)	11	0.906	13282	286.22	1385232	0.39	1464	153
S7485_combined_bin.31	S7485	S32	Eastern-grey kangaroo	illumina	Yes	d__Bacteria;p__Bacillota_A;c__Clostridia;o__Oscillospirales;f__Acutalibacteraceae;g__UBA737;s__	d__Bacteria;p__Bacillota_A;c__Clostridia;o__Oscillospirales;f__Acutalibacteraceae;g__UBA737;s__	o__Clostridiales (UID1212)	172	263	149	76.34	3.19	87.38	1.84	-11.04	28.57	1252575	0	109	109	16966	16966	11491	11491	61196	61196	41.6	1.74	92.14	11	1207	52	206	4	1	0	0	87.38	1.84	Gradient Boost (General Model)	11	0.921	16966	319.115	1252575	0.42	1207	109
S7485_combined_bin.6	S7485	S32	Eastern-grey kangaroo	illumina	Yes	d__Bacteria;p__Bacillota_A;c__Clostridia;o__Oscillospirales;f__Acutalibacteraceae;g__UBA737;s__	d__Bacteria;p__Bacillota_A;c__Clostridia;o__Oscillospirales;f__Acutalibacteraceae;g__UBA737;s__	o__Clostridiales (UID1212)	172	263	149	81.73	0	80.09	0.02	1.64	0	1106430	0	98	98	16049	16049	11290	11290	48519	48519	41	1.55	90.83	11	1095	37	226	0	0	0	0	80.09	0.02	Neural Network (Specific Model)	11	0.908	16049	306.46	1106430	0.41	1095	98
S7485_combined_bin.71	S7485	S32	Eastern-grey kangaroo	illumina	Yes	d__Bacteria;p__Bacillota_A;c__Clostridia;o__Oscillospirales;f__Acutalibacteraceae;g__UBA737;s__	d__Bacteria;p__Bacillota_A;c__Clostridia;o__Oscillospirales;f__Acutalibacteraceae;g__UBA737;s__	o__Clostridiales (UID1212)	172	263	149	85.68	0	86.56	0.42	-0.88	0	1063131	0	63	63	21489	21489	16875	16875	60237	60237	37.6	1.35	91.32	11	1072	55	208	0	0	0	0	86.56	0.42	Gradient Boost (General Model)	11	0.913	21489	302.391	1063131	0.38	1072	63
S7877_combined_bin.13	S7877	S33	Lumholtz's tree kangaroo	illumina	Yes	d__Bacteria;p__Bacillota_A;c__Clostridia;o__Oscillospirales;f__Acutalibacteraceae;g__UBA737;s__	d__Bacteria;p__Bacillota_A;c__Clostridia;o__Oscillospirales;f__Acutalibacteraceae;g__UBA737;s__	o__Clostridiales (UID1212)	172	263	149	80.04	5.56	70.39	4.19	9.65	53.85	1138597	0	314	314	4148	4148	3626	3626	16409	16409	40.5	2.33	92.15	11	1305	60	192	10	1	0	0	70.39	4.19	Neural Network (Specific Model)	11	0.921	4148	268.338	1138597	0.41	1305	314
S7877_combined_bin.46	S7877	S33	Lumholtz's tree kangaroo	illumina	Yes	d__Bacteria;p__Bacillota_A;c__Clostridia;o__Oscillospirales;f__Acutalibacteraceae;g__UBA737;s__	d__Bacteria;p__Bacillota_A;c__Clostridia;o__Oscillospirales;f__Acutalibacteraceae;g__UBA737;s__	o__Clostridiales (UID1212)	172	263	149	70.47	1.68	68.3	0.89	2.17	100	1018550	0	292	292	3881	3881	3488	3488	26461	26461	40.5	1.92	93.44	11	1153	85	175	3	0	0	0	68.3	0.89	Gradient Boost (General Model)	11	0.934	3881	275.563	1018550	0.4	1153	292
S7485_combined_bin.58	S7485	S32	Eastern-grey kangaroo	illumina		d__Bacteria;p__Bacillota_A;c__Clostridia;o__Oscillospirales;f__Acutalibacteraceae;g__UBA737;s__UBA737 sp015066005	d__Bacteria;p__Bacillota_A;c__Clostridia;o__Oscillospirales;f__Acutalibacteraceae;g__UBA737;s__UBA737 sp015066005	o__Clostridiales (UID1212)	172	263	149	91.72	4.59	85.52	3.26	6.2	18.18	1510152	0	98	98	23611	23611	15409	15409	104858	104858	40.2	1.61	90.03	11	1480	57	199	5	2	0	0	85.52	3.26	Neural Network (Specific Model)	11	0.9	23611	306.723	1510152	0.4	1480	98
S7485_combined_bin.66	S7485	S32	Eastern-grey kangaroo	illumina	Yes	d__Bacteria;p__Bacillota_A;c__Clostridia;o__Oscillospirales;f__Acutalibacteraceae;g__UMGS1279;s__	d__Bacteria;p__Bacillota_A;c__Clostridia;o__Oscillospirales;f__Acutalibacteraceae;g__UMGS1279;s__	o__Clostridiales (UID1212)	172	263	149	93.62	1.34	97.88	0.54	-4.26	33.33	1554840	0	71	71	34070	34070	21899	21899	95225	95225	42.4	1.68	91.02	11	1469	11	249	3	0	0	0	97.88	0.54	Gradient Boost (General Model)	11	0.91	34070	321.494	1554840	0.42	1469	71
S10_bin.136	S10	S10	Lumholtz's tree kangaroo	illumina		d__Bacteria;p__Bacillota_A;c__Clostridia;o__Oscillospirales;f__Acutalibacteraceae;g__UMGS1976;s__	d__Bacteria;p__Bacillota_A;c__Clostridia;o__Oscillospirales;f__Acutalibacteraceae;g__UMGS1976;s__	o__Clostridiales (UID1212)	172	263	149	83.65	0	76	0.07	7.65	0	1417918	0	22	22	147524	147524	64450	64450	494373	494373	43.8	1.42	91.27	11	1393	40	223	0	0	0	0	76	0.07	Neural Network (Specific Model)	11	0.913	147524	310.126	1417918	0.44	1393	22
S7500_combined_bin.21	S7500	S30	Mahogany glider	illumina	Yes	d__Bacteria;p__Bacillota_A;c__Clostridia;o__Oscillospirales;f__Acutalibacteraceae;g__UMGS263;s__	d__Bacteria;p__Bacillota_A;c__Clostridia;o__Oscillospirales;f__Acutalibacteraceae;g__UMGS263;s__	o__Clostridiales (UID1212)	172	263	149	36.24	0	54.13	0.24	-17.89	0	1196512	0	17	17	95080	95080	70383	70383	216984	216984	42.1	0.84	87.02	11	1047	145	118	0	0	0	0	54.13	0.24	Gradient Boost (General Model)	11	0.87	95080	331.809	1196512	0.42	1047	17
S7500_combined_bin.74	S7500	S30	Mahogany glider	illumina	Yes	d__Bacteria;p__Bacillota_A;c__Clostridia;o__Oscillospirales;f__Acutalibacteraceae;g__UMGS263;s__	d__Bacteria;p__Bacillota_A;c__Clostridia;o__Oscillospirales;f__Acutalibacteraceae;g__UMGS263;s__	o__Clostridiales (UID1212)	172	263	149	61.74	0	54.32	0.2	7.42	0	1500375	0	19	19	158286	158286	78967	78967	442936	442936	40.2	1.48	88.49	11	1343	121	142	0	0	0	0	54.32	0.2	Neural Network (Specific Model)	11	0.885	158286	330.071	1500375	0.4	1343	19
S19_bin.23	S19	S19	Squirrel glider	illumina		d__Bacteria;p__Bacillota_A;c__Clostridia;o__Oscillospirales;f__Butyricicoccaceae;g__Agathobaculum;s__	d__Bacteria;p__Bacillota_A;c__Clostridia;o__Oscillospirales;f__Butyricicoccaceae;g__Agathobaculum;s__Agathobaculum intestinigallinarum	o__Clostridiales (UID1212)	172	263	149	53.02	0.73	49.34	1.48	3.68	0	1216327	0	480	480	2580	2580	2534	2534	7036	7036	61.6	2.46	90.24	11	1489	133	127	3	0	0	0	49.34	1.48	Gradient Boost (General Model)	11	0.902	2580	246.075	1216327	0.62	1489	480
S4_bin.7	S4	S4	Rufous bettong or Mahogany glider	illumina		d__Bacteria;p__Bacillota_A;c__Clostridia;o__Oscillospirales;f__Butyricicoccaceae;g__Agathobaculum;s__Agathobaculum pullistercoris	d__Bacteria;p__Bacillota_A;c__Clostridia;o__Oscillospirales;f__Butyricicoccaceae;g__Agathobaculum;s__Agathobaculum pullistercoris	k__Bacteria (UID203)	5449	104	58	30.49	0.86	53.17	0.43	-22.68	0	1302873	0	501	501	2665	2665	2600	2600	8998	8998	58.2	3.35	89.21	11	1657	82	21	1	0	0	0	53.17	0.43	Gradient Boost (General Model)	11	0.892	2665	234.246	1302873	0.58	1657	501
S5_bin.70	S5	S5	Northern brown bandicoot	illumina	Yes	d__Bacteria;p__Bacillota_A;c__Clostridia;o__Oscillospirales;f__Butyricicoccaceae;g__JAEDEU01;s__	d__Bacteria;p__Bacillota_A;c__Clostridia;o__Oscillospirales;f__Butyricicoccaceae;g__JAEDEU01;s__	o__Clostridiales (UID1212)	172	263	149	51.82	0.67	44.41	0	7.41	100	911226	0	18	18	66616	66616	50623	50623	149327	149327	56.5	1.29	86.98	11	905	113	149	1	0	0	0	44.41	0	Neural Network (Specific Model)	11	0.87	66616	292.341	911226	0.57	905	18
S10_bin.66	S10	S10	Lumholtz's tree kangaroo	illumina	Yes	d__Bacteria;p__Bacillota_A;c__Clostridia;o__Oscillospirales;f__Butyricicoccaceae;g__UBA4644;s__UBA4644 sp017620505	d__Bacteria;p__Bacillota_A;c__Clostridia;o__Oscillospirales;f__Butyricicoccaceae;g__UBA4644;s__UBA4644 sp017620505	o__Clostridiales (UID1212)	172	263	149	74.5	2.01	81.35	2.12	-6.85	33.33	1935202	0	84	84	37531	37531	23038	23038	116525	116525	55.5	2.06	90.45	11	1862	69	191	3	0	0	0	81.35	2.12	Gradient Boost (General Model)	11	0.904	37531	313.807	1935202	0.55	1862	84
S0093_combined_bin.94	S0093	S28	Common wombat	illumina	Yes	d__Bacteria;p__Bacillota_A;c__Clostridia;o__Oscillospirales;f__Butyricicoccaceae;g__UBA4644;s__UBA4644 sp900555855	d__Bacteria;p__Bacillota_A;c__Clostridia;o__Oscillospirales;f__Butyricicoccaceae;g__UBA4644;s__UBA4644 sp900555855	o__Clostridiales (UID1212)	172	263	149	84.56	0.67	95.06	0.32	-10.5	0	1920008	0	41	41	112726	112726	46829	46829	412880	412880	60.7	1.74	89.97	11	1780	36	226	1	0	0	0	95.06	0.32	Gradient Boost (General Model)	11	0.9	112726	324.05	1920008	0.61	1780	41
S0009_combined_bin.86	S0009	S34	Southern hairy-nosed wombat	illumina		d__Bacteria;p__Bacillota_A;c__Clostridia;o__Oscillospirales;f__Butyricicoccaceae;g__UBA4644;s__UBA4644 sp900555855	d__Bacteria;p__Bacillota_A;c__Clostridia;o__Oscillospirales;f__Butyricicoccaceae;g__UBA4644;s__UBA4644 sp900555855	o__Clostridiales (UID1212)	172	263	149	86.58	0.67	96.13	0.91	-9.55	0	1854107	0	46	46	97957	97957	40306	40306	123886	123886	60.8	2.01	90	11	1738	25	237	1	0	0	0	96.13	0.91	Gradient Boost (General Model)	11	0.9	97957	320.547	1854107	0.61	1738	46
S0340_combined_bin.26	S0340	S31	Red-legged pademelon	illumina	Yes	d__Bacteria;p__Bacillota_A;c__Clostridia;o__Oscillospirales;f__CAG-272;g__;s__	d__Bacteria;p__Bacillota_A;c__Clostridia;o__Oscillospirales;f__CAG-272;g__;s__	o__Clostridiales (UID1212)	172	263	149	93.06	1.34	96.17	0.15	-3.11	0	1863880	0	71	71	39071	39071	26251	26251	103427	103427	45.4	2.23	90.78	11	1739	13	249	0	1	0	0	96.17	0.15	Gradient Boost (General Model)	11	0.908	39071	324.962	1863880	0.45	1739	71
S10_bin.92	S10	S10	Lumholtz's tree kangaroo	illumina	Yes	d__Bacteria;p__Bacillota_A;c__Clostridia;o__Oscillospirales;f__CAG-272;g__;s__	d__Bacteria;p__Bacillota_A;c__Clostridia;o__Oscillospirales;f__CAG-272;g__;s__	o__Clostridiales (UID1212)	172	263	149	74.88	1.01	82.51	0.22	-7.63	0	1803363	0	53	53	50570	50570	34025	34025	168584	168584	44.2	2.45	90.78	11	1705	54	207	2	0	0	0	82.51	0.22	Gradient Boost (General Model)	11	0.908	50570	320.704	1803363	0.44	1705	53
S0093_combined_bin.15	S0093	S28	Common wombat	illumina		d__Bacteria;p__Bacillota_A;c__Clostridia;o__Oscillospirales;f__CAG-272;g__Avispirillum;s__	d__Bacteria;p__Bacillota_A;c__Clostridia;o__Oscillospirales;f__CAG-272;g__Avispirillum;s__	o__Clostridiales (UID1212)	172	263	149	89.62	5.03	77.65	2.03	11.97	12.5	1982068	0	351	351	7206	7206	5646	5646	38140	38140	50.5	2.29	87.66	11	1926	60	195	8	0	0	0	77.65	2.03	Gradient Boost (General Model)	11	0.876	7206	301.151	1982068	0.5	1926	351
S0340_combined_bin.35	S0340	S31	Red-legged pademelon	illumina	Yes	d__Bacteria;p__Bacillota_A;c__Clostridia;o__Oscillospirales;f__CAG-272;g__CAG-272;s__	d__Bacteria;p__Bacillota_A;c__Clostridia;o__Oscillospirales;f__CAG-272;g__CAG-272;s__	o__Clostridiales (UID1212)	172	263	149	80.47	0	76.16	0.94	4.31	0	1888361	0	457	457	4793	4793	4132	4132	20308	20308	54.4	3.31	88.1	11	1956	74	189	0	0	0	0	76.16	0.94	Gradient Boost (General Model)	11	0.881	4793	283.822	1888361	0.54	1956	457
S10_bin.44	S10	S10	Lumholtz's tree kangaroo	illumina	Yes	d__Bacteria;p__Bacillota_A;c__Clostridia;o__Oscillospirales;f__CAG-272;g__CAG-272;s__	d__Bacteria;p__Bacillota_A;c__Clostridia;o__Oscillospirales;f__CAG-272;g__CAG-272;s__	o__Clostridiales (UID1212)	172	263	149	84.39	3.38	74.14	1.92	10.25	22.22	1531915	0	343	343	5500	5500	4466	4466	17784	17784	46.4	2.26	89.06	11	1621	63	191	9	0	0	0	74.14	1.92	Gradient Boost (General Model)	11	0.89	5500	280.964	1531915	0.46	1621	343
S0093_combined_bin.34	S0093	S28	Common wombat	illumina		d__Bacteria;p__Bacillota_A;c__Clostridia;o__Oscillospirales;f__CAG-272;g__CAG-272;s__CAG-272 sp000433515	d__Bacteria;p__Bacillota_A;c__Clostridia;o__Oscillospirales;f__CAG-272;g__CAG-272;s__CAG-272 sp000433515	o__Clostridiales (UID1212)	172	263	149	95.53	1.01	97.58	0.46	-2.05	100	2300815	0	97	97	36469	36469	23719	23719	111736	111736	53.1	1.65	88.68	11	2079	9	252	2	0	0	0	97.58	0.46	Gradient Boost (General Model)	11	0.887	36469	327.659	2300815	0.53	2079	97
S10_bin.144	S10	S10	Lumholtz's tree kangaroo	illumina		d__Bacteria;p__Bacillota_A;c__Clostridia;o__Oscillospirales;f__CAG-272;g__CAG-272;s__CAG-272 sp900556615	d__Bacteria;p__Bacillota_A;c__Clostridia;o__Oscillospirales;f__CAG-272;g__CAG-272;s__CAG-272 sp900556615	o__Clostridiales (UID1212)	172	263	149	88.39	5.93	91.92	4.42	-3.53	7.14	2520444	0	471	471	7033	7033	5351	5351	28632	28632	44.3	2.28	82.51	11	2397	26	227	8	2	0	0	91.92	4.42	Gradient Boost (General Model)	11	0.825	7033	289.808	2520444	0.44	2397	471
S0340_combined_bin.11	S0340	S31	Red-legged pademelon	illumina	Yes	d__Bacteria;p__Bacillota_A;c__Clostridia;o__Oscillospirales;f__CAG-272;g__CAG-390;s__	d__Bacteria;p__Bacillota_A;c__Clostridia;o__Oscillospirales;f__CAG-272;g__CAG-390;s__	o__Clostridiales (UID1212)	172	263	149	81.95	0.37	82.86	0.41	-0.91	42.86	2587169	0	156	156	23670	23670	16584	16584	93574	93574	50.5	2.01	88.83	11	2240	50	208	4	1	0	0	82.86	0.41	Gradient Boost (General Model)	11	0.888	23670	342.367	2587169	0.5	2240	156
S0340_combined_bin.49	S0340	S31	Red-legged pademelon	illumina	Yes	d__Bacteria;p__Bacillota_A;c__Clostridia;o__Oscillospirales;f__CAG-272;g__CAG-390;s__	d__Bacteria;p__Bacillota_A;c__Clostridia;o__Oscillospirales;f__CAG-272;g__CAG-390;s__	k__Bacteria (UID203)	5449	103	57	49.6	14.04	50.21	4.2	-0.61	77.78	1459527	0	422	422	3666	3666	3458	3458	47530	47530	49.7	2.78	91.73	11	1546	67	30	0	6	0	0	50.21	4.2	Gradient Boost (General Model)	11	0.917	3666	289.069	1459527	0.5	1546	422
S0484_combined_bin.40	S0484	S26	Southern hairy-nosed wombat	illumina		d__Bacteria;p__Bacillota_A;c__Clostridia;o__Oscillospirales;f__CAG-272;g__CAG-390;s__CAG-390 sp900753295	d__Bacteria;p__Bacillota_A;c__Clostridia;o__Oscillospirales;f__CAG-272;g__CAG-390;s__CAG-390 sp900753295	o__Clostridiales (UID1212)	172	263	149	85.01	0.69	93.13	1.01	-8.12	0	2137496	0	257	257	11094	11094	8317	8317	52724	52724	54.5	2.42	90.25	11	2085	28	233	2	0	0	0	93.13	1.01	Gradient Boost (General Model)	11	0.902	11094	308.837	2137496	0.55	2085	257
S0340_combined_bin.99	S0340	S31	Red-legged pademelon	illumina	Yes	d__Bacteria;p__Bacillota_A;c__Clostridia;o__Oscillospirales;f__CAG-272;g__CAG-448;s__	d__Bacteria;p__Bacillota_A;c__Clostridia;o__Oscillospirales;f__CAG-272;g__CAG-448;s__	o__Clostridiales (UID1212)	172	263	149	76.66	4.04	70.15	1.92	6.51	20	1824767	0	496	496	4225	4225	3678	3678	16703	16703	57	2.65	89.74	11	1893	84	169	10	0	0	0	70.15	1.92	Gradient Boost (General Model)	11	0.897	4225	288.666	1824767	0.57	1893	496
S10_bin.127	S10	S10	Lumholtz's tree kangaroo	illumina	Yes	d__Bacteria;p__Bacillota_A;c__Clostridia;o__Oscillospirales;f__CAG-272;g__CAG-448;s__	d__Bacteria;p__Bacillota_A;c__Clostridia;o__Oscillospirales;f__CAG-272;g__CAG-448;s__	k__Bacteria (UID203)	5449	103	57	54.34	5.26	50.17	1.52	4.17	0	1709555	0	489	489	3838	3838	3496	3496	15197	15197	60.6	2.29	90.24	11	1775	65	35	2	1	0	0	50.17	1.52	Gradient Boost (General Model)	11	0.902	3838	290.007	1709555	0.61	1775	489
S2022_combined_bin.81	S2022	S27	Southern hairy-nosed wombat	illumina		d__Bacteria;p__Bacillota_A;c__Clostridia;o__Oscillospirales;f__CAG-272;g__CAG-841;s__CAG-841 sp000437375	d__Bacteria;p__Bacillota_A;c__Clostridia;o__Oscillospirales;f__CAG-272;g__CAG-841;s__CAG-841 sp000437375	o__Clostridiales (UID1212)	172	263	149	90.22	0	84.02	0.79	6.2	0	1552715	0	130	130	20328	20328	11943	11943	94917	94917	45.5	1.94	90.73	11	1519	35	228	0	0	0	0	84.02	0.79	Gradient Boost (General Model)	11	0.907	20328	309.623	1552715	0.45	1519	130
S7877_combined_bin.33	S7877	S33	Lumholtz's tree kangaroo	illumina	Yes	d__Bacteria;p__Bacillota_A;c__Clostridia;o__Oscillospirales;f__CAG-272;g__DTU064;s__	d__Bacteria;p__Bacillota_A;c__Clostridia;o__Oscillospirales;f__CAG-272;g__DTU064;s__	o__Clostridiales (UID1212)	172	263	149	94.52	0.67	96.97	0.78	-2.45	0	2135347	0	49	49	79197	79197	43578	43578	192259	192259	51.4	1.75	89	11	1917	10	252	1	0	0	0	96.97	0.78	Gradient Boost (General Model)	11	0.89	79197	330.908	2135347	0.51	1917	49
S10_bin.102	S10	S10	Lumholtz's tree kangaroo	illumina		d__Bacteria;p__Bacillota_A;c__Clostridia;o__Oscillospirales;f__CAG-272;g__RGIG2000;s__RGIG2000 sp017466455	d__Bacteria;p__Bacillota_A;c__Clostridia;o__Oscillospirales;f__CAG-272;g__RGIG2000;s__RGIG2000 sp017466455	o__Clostridiales (UID1212)	172	263	149	81.99	1.96	72.24	1.63	9.75	0	1842731	0	365	365	6167	6167	5048	5048	22597	22597	42.1	3.35	88.44	11	1918	66	189	8	0	0	0	72.24	1.63	Gradient Boost (General Model)	11	0.884	6167	283.63	1842731	0.42	1918	365
S0340_combined_bin.61	S0340	S31	Red-legged pademelon	illumina	Yes	d__Bacteria;p__Bacillota_A;c__Clostridia;o__Oscillospirales;f__CAG-272;g__RGIG7300;s__	d__Bacteria;p__Bacillota_A;c__Clostridia;o__Oscillospirales;f__CAG-272;g__RGIG7300;s__	o__Clostridiales (UID1212)	172	263	149	91.46	1.47	82.76	0.39	8.7	14.29	2230371	0	377	377	7628	7628	5916	5916	36468	36468	43.6	2	90.93	11	1957	44	212	7	0	0	0	82.76	0.39	Gradient Boost (General Model)	11	0.909	7628	345.941	2230371	0.44	1957	377
S10_bin.139	S10	S10	Lumholtz's tree kangaroo	illumina		d__Bacteria;p__Bacillota_A;c__Clostridia;o__Oscillospirales;f__CAG-272;g__UMGS1696;s__	d__Bacteria;p__Bacillota_A;c__Clostridia;o__Oscillospirales;f__CAG-272;g__UMGS1696;s__	o__Clostridiales (UID1212)	172	263	149	43.4	0.36	51.66	0.07	-8.26	50	1212992	0	13	13	280790	280790	93307	93307	425020	425020	47.9	1.55	88.74	11	1050	124	137	2	0	0	0	51.66	0.07	Neural Network (Specific Model)	11	0.887	280790	342.162	1212992	0.48	1050	13
S0009_combined_bin.104	S0009	S34	Southern hairy-nosed wombat	illumina	Yes	d__Bacteria;p__Bacillota_A;c__Clostridia;o__Oscillospirales;f__CAG-382;g__SFLA01;s__SFLA01 sp004553575	d__Bacteria;p__Bacillota_A;c__Clostridia;o__Oscillospirales;f__CAG-382;g__SFLA01;s__SFLA01 sp004553575	o__Clostridiales (UID1212)	172	263	149	95.17	0.67	97.78	0.25	-2.61	0	1867689	0	29	29	103302	103302	64403	64403	291246	291246	51.7	3.68	90.44	11	1758	11	251	1	0	0	0	97.78	0.25	Gradient Boost (General Model)	11	0.904	103302	321.023	1867689	0.52	1758	29
S0340_combined_bin.107	S0340	S31	Red-legged pademelon	illumina	Yes	d__Bacteria;p__Bacillota_A;c__Clostridia;o__Oscillospirales;f__CAG-382;g__SIG636;s__	d__Bacteria;p__Bacillota_A;c__Clostridia;o__Oscillospirales;f__CAG-382;g__SIG636;s__	o__Clostridiales (UID1212)	172	263	149	88.68	0	92.85	0.1	-4.17	0	1625271	0	35	35	67898	67898	46436	46436	147884	147884	45.1	1.72	91.86	11	1493	21	242	0	0	0	0	92.85	0.1	Gradient Boost (General Model)	11	0.919	67898	333.778	1625271	0.45	1493	35
S10_bin.120	S10	S10	Lumholtz's tree kangaroo	illumina		d__Bacteria;p__Bacillota_A;c__Clostridia;o__Oscillospirales;f__CAG-382;g__SIG636;s__	d__Bacteria;p__Bacillota_A;c__Clostridia;o__Oscillospirales;f__CAG-382;g__SIG636;s__	o__Clostridiales (UID1212)	172	263	149	55.93	0.34	54.49	1.14	1.44	0	1116932	0	41	41	44848	44848	27242	27242	109977	109977	47.8	1.86	90.05	11	1011	112	149	2	0	0	0	54.49	1.14	Neural Network (Specific Model)	11	0.9	44848	332.22	1116932	0.48	1011	41
S0484_combined_bin.88	S0484	S26	Southern hairy-nosed wombat	illumina		d__Bacteria;p__Bacillota_A;c__Clostridia;o__Oscillospirales;f__CAG-382;g__UBA1206;s__UBA1206 sp000433115	d__Bacteria;p__Bacillota_A;c__Clostridia;o__Oscillospirales;f__CAG-382;g__UBA1206;s__UBA1206 sp000433115	o__Clostridiales (UID1212)	172	263	149	61.52	3.36	56.09	2.52	5.43	8.33	1306633	0	463	463	2866	2866	2822	2822	11473	11473	50.3	2.79	91.97	11	1554	117	136	9	1	0	0	56.09	2.52	Gradient Boost (General Model)	11	0.919	2866	258.43	1306633	0.5	1554	463
S2022_combined_bin.44	S2022	S27	Southern hairy-nosed wombat	illumina		d__Bacteria;p__Bacillota_A;c__Clostridia;o__Oscillospirales;f__CAG-382;g__UBA1206;s__UBA1206 sp000433115	d__Bacteria;p__Bacillota_A;c__Clostridia;o__Oscillospirales;f__CAG-382;g__UBA1206;s__UBA1206 sp000433115	o__Clostridiales (UID1212)	172	263	149	88.17	2.68	79.38	3.27	8.79	0	2086282	0	383	383	7126	7126	5447	5447	25387	25387	49.6	2.93	90.45	11	2195	48	210	5	0	0	0	79.38	3.27	Gradient Boost (General Model)	11	0.904	7126	287.198	2086282	0.5	2195	383
S0340_combined_bin.110	S0340	S31	Red-legged pademelon	illumina	Yes	d__Bacteria;p__Bacillota_A;c__Clostridia;o__Oscillospirales;f__CAG-382;g__UMGS1387;s__	d__Bacteria;p__Bacillota_A;c__Clostridia;o__Oscillospirales;f__CAG-382;g__UMGS1387;s__	k__Bacteria (UID203)	5449	103	57	59.12	7.6	55.8	3.74	3.32	16.67	1625259	0	551	551	3163	3163	2949	2949	15512	15512	43.7	1.76	91.01	11	1703	62	35	6	0	0	0	55.8	3.74	Gradient Boost (General Model)	11	0.91	3163	289.823	1625259	0.44	1703	551
S0340_combined_bin.52	S0340	S31	Red-legged pademelon	illumina	Yes	d__Bacteria;p__Bacillota_A;c__Clostridia;o__Oscillospirales;f__CAG-382;g__UMGS1387;s__	d__Bacteria;p__Bacillota_A;c__Clostridia;o__Oscillospirales;f__CAG-382;g__UMGS1387;s__	o__Clostridiales (UID1212)	172	263	149	97.76	0.67	96.55	0.47	1.21	100	2640943	0	97	97	45762	45762	27226	27226	123562	123562	41.6	1.43	89.55	11	2112	5	257	1	0	0	0	96.55	0.47	Gradient Boost (General Model)	11	0.895	45762	373.571	2640943	0.42	2112	97
S0340_combined_bin.79	S0340	S31	Red-legged pademelon	illumina	Yes	d__Bacteria;p__Bacillota_A;c__Clostridia;o__Oscillospirales;f__CAG-382;g__UMGS882;s__	d__Bacteria;p__Bacillota_A;c__Clostridia;o__Oscillospirales;f__CAG-382;g__UMGS882;s__	o__Clostridiales (UID1212)	172	263	149	58.7	0.67	58.97	0.13	-0.27	0	1365344	0	32	32	61793	61793	42667	42667	158775	158775	47.4	1.52	89.47	11	1143	115	147	1	0	0	0	58.97	0.13	Neural Network (Specific Model)	11	0.895	61793	356.602	1365344	0.47	1143	32
S2022_combined_bin.102	S2022	S27	Southern hairy-nosed wombat	illumina	Yes	d__Bacteria;p__Bacillota_A;c__Clostridia;o__Oscillospirales;f__Oscillospiraceae;g__CAG-103;s__	d__Bacteria;p__Bacillota_A;c__Clostridia;o__Oscillospirales;f__Oscillospiraceae;g__CAG-103;s__	o__Clostridiales (UID1212)	172	263	149	89.93	0	98.24	0.55	-8.31	0	2164066	0	30	30	161207	161207	72135	72135	251531	251531	62.5	2.12	89.65	11	2014	21	242	0	0	0	0	98.24	0.55	Gradient Boost (General Model)	11	0.897	161207	321.56	2164066	0.63	2014	30
S0093_combined_bin.95	S0093	S28	Common wombat	illumina		d__Bacteria;p__Bacillota_A;c__Clostridia;o__Oscillospirales;f__Oscillospiraceae;g__CAG-103;s__	d__Bacteria;p__Bacillota_A;c__Clostridia;o__Oscillospirales;f__Oscillospiraceae;g__CAG-103;s__	k__Bacteria (UID203)	5449	104	58	38.67	0	53.78	0.34	-15.11	0	1500650	0	305	305	6218	6218	4920	4920	38672	38672	62.5	3.07	88.77	11	1618	71	33	0	0	0	0	53.78	0.34	Neural Network (Specific Model)	11	0.888	6218	274.878	1500650	0.62	1618	305
S9_bin.3	S9	S9	Southern hairy-nosed wombat	illumina		d__Bacteria;p__Bacillota_A;c__Clostridia;o__Oscillospirales;f__Oscillospiraceae;g__CAG-103;s__	d__Bacteria;p__Bacillota_A;c__Clostridia;o__Oscillospirales;f__Oscillospiraceae;g__CAG-103;s__	o__Clostridiales (UID1212)	172	263	149	87.74	1.4	91.1	1.28	-3.36	75	2034048	0	162	162	16980	16980	12555	12555	68843	68843	62.5	2.78	89.86	11	1985	30	229	4	0	0	0	91.1	1.28	Gradient Boost (General Model)	11	0.899	16980	307.423	2034048	0.62	1985	162
S7_bin.81	S7	S7	Northern brown bandicoot	illumina	Yes	d__Bacteria;p__Bacillota_A;c__Clostridia;o__Oscillospirales;f__Oscillospiraceae;g__CAG-170;s__	d__Bacteria;p__Bacillota_A;c__Clostridia;o__Oscillospirales;f__Oscillospiraceae;g__CAG-170;s__	o__Clostridiales (UID1212)	172	263	149	70.39	3.42	72.72	4.55	-2.33	28.57	1482776	0	411	411	4219	4219	3607	3607	18227	18227	59.2	2.56	89.82	11	1633	98	158	7	0	0	0	72.72	4.55	Gradient Boost (General Model)	11	0.898	4219	272.268	1482776	0.59	1633	411
S0009_combined_bin.83	S0009	S34	Southern hairy-nosed wombat	illumina		d__Bacteria;p__Bacillota_A;c__Clostridia;o__Oscillospirales;f__Oscillospiraceae;g__CAG-170;s__CAG-170 sp000436735	d__Bacteria;p__Bacillota_A;c__Clostridia;o__Oscillospirales;f__Oscillospiraceae;g__CAG-170;s__CAG-170 sp000436735	o__Clostridiales (UID1212)	172	263	149	93.96	1.4	98.4	0.61	-4.44	0	2605791	0	57	57	79491	79491	45715	45715	227710	227710	59	1.44	88.72	11	2304	11	249	3	0	0	0	98.4	0.61	Gradient Boost (General Model)	11	0.887	79491	334.992	2605791	0.59	2304	57
S1_bin.44	S1	S1	Rufous bettong	illumina	Yes	d__Bacteria;p__Bacillota_A;c__Clostridia;o__Oscillospirales;f__Oscillospiraceae;g__CAG-170;s__CAG-170 sp002404795	d__Bacteria;p__Bacillota_A;c__Clostridia;o__Oscillospirales;f__Oscillospiraceae;g__CAG-170;s__CAG-170 sp002404795	o__Clostridiales (UID1212)	172	263	149	87.92	5.03	94.48	1.98	-6.56	20	2266982	0	224	224	13931	13931	10120	10120	52051	52051	61.5	1.85	87.65	11	2203	22	231	10	0	0	0	94.48	1.98	Gradient Boost (General Model)	11	0.876	13931	301.132	2266982	0.61	2203	224
S0093_combined_bin.62	S0093	S28	Common wombat	illumina		d__Bacteria;p__Bacillota_A;c__Clostridia;o__Oscillospirales;f__Oscillospiraceae;g__CAG-170;s__CAG-170 sp002404795	d__Bacteria;p__Bacillota_A;c__Clostridia;o__Oscillospirales;f__Oscillospiraceae;g__CAG-170;s__CAG-170 sp002404795	o__Clostridiales (UID1212)	172	263	149	93.62	5.56	95.57	4.18	-1.95	5.56	2352891	0	178	178	17762	17762	13218	13218	78837	78837	61.3	2.04	87.72	11	2247	12	233	18	0	0	0	95.57	4.18	Gradient Boost (General Model)	11	0.877	17762	306.68	2352891	0.61	2247	178
S2022_combined_bin.77	S2022	S27	Southern hairy-nosed wombat	illumina		d__Bacteria;p__Bacillota_A;c__Clostridia;o__Oscillospirales;f__Oscillospiraceae;g__CAG-170;s__CAG-170 sp002404795	d__Bacteria;p__Bacillota_A;c__Clostridia;o__Oscillospirales;f__Oscillospiraceae;g__CAG-170;s__CAG-170 sp002404795	o__Clostridiales (UID1212)	172	263	149	73.67	3.1	66.27	4.27	7.4	26.67	1826310	0	567	567	3583	3583	3221	3221	14305	14305	62.2	2.44	90.45	11	2050	84	166	12	1	0	0	66.27	4.27	Gradient Boost (General Model)	11	0.904	3583	269.012	1826310	0.62	2050	567
S1_bin.49	S1	S1	Rufous bettong	illumina	Yes	d__Bacteria;p__Bacillota_A;c__Clostridia;o__Oscillospirales;f__Oscillospiraceae;g__CAG-170;s__CAG-170 sp003516765	d__Bacteria;p__Bacillota_A;c__Clostridia;o__Oscillospirales;f__Oscillospiraceae;g__CAG-170;s__CAG-170 sp003516765	o__Clostridiales (UID1212)	172	263	149	94.63	1.01	98.74	1.09	-4.11	50	2373181	0	118	118	32612	32612	20111	20111	139043	139043	56.8	2.63	88.57	11	2358	10	251	2	0	0	0	98.74	1.09	Gradient Boost (General Model)	11	0.886	32612	297.652	2373181	0.57	2358	118
S7877_combined_bin.83	S7877	S33	Lumholtz's tree kangaroo	illumina	Yes	d__Bacteria;p__Bacillota_A;c__Clostridia;o__Oscillospirales;f__Oscillospiraceae;g__CAJOIG01;s__	d__Bacteria;p__Bacillota_A;c__Clostridia;o__Oscillospirales;f__Oscillospiraceae;g__CAJOIG01;s__	o__Clostridiales (UID1212)	172	263	149	95.64	1.36	95.79	0.06	-0.15	0	1889950	0	16	16	206540	206540	118121	118121	294920	294920	58.1	1.15	92.24	11	1749	8	252	3	0	0	0	95.79	0.06	Gradient Boost (General Model)	11	0.922	206540	332.698	1889950	0.58	1749	16
S4_bin.22	S4	S4	Rufous bettong or Mahogany glider	illumina	Yes	d__Bacteria;p__Bacillota_A;c__Clostridia;o__Oscillospirales;f__Oscillospiraceae;g__CAKUEI01;s__	d__Bacteria;p__Bacillota_A;c__Clostridia;o__Oscillospirales;f__Oscillospiraceae;g__CAKUEI01;s__	o__Clostridiales (UID1212)	172	257	149	87.47	2.01	94.42	1.7	-6.95	33.33	2107328	0	390	390	7159	7159	5403	5403	20900	20900	54.7	3.02	90.71	11	2339	55	199	3	0	0	0	94.42	1.7	Gradient Boost (General Model)	11	0.907	7159	272.997	2107328	0.55	2339	390
S7500_combined_bin.111	S7500	S30	Mahogany glider	illumina	Yes	d__Bacteria;p__Bacillota_A;c__Clostridia;o__Oscillospirales;f__Oscillospiraceae;g__Dysosmobacter;s__	d__Bacteria;p__Bacillota_A;c__Clostridia;o__Oscillospirales;f__Oscillospiraceae;g__Dysosmobacter;s__	k__Bacteria (UID203)	5449	104	58	92.52	3.92	84.82	3.9	7.7	52.94	2485500	0	249	249	14899	14899	9981	9981	87708	87708	64.1	2.35	88.8	11	2572	12	77	14	1	0	0	84.82	3.9	Gradient Boost (General Model)	11	0.888	14899	286.494	2485500	0.64	2572	249
S0484_combined_bin.57	S0484	S26	Southern hairy-nosed wombat	illumina		d__Bacteria;p__Bacillota_A;c__Clostridia;o__Oscillospirales;f__Oscillospiraceae;g__Dysosmobacter;s__Dysosmobacter sp004553545	d__Bacteria;p__Bacillota_A;c__Clostridia;o__Oscillospirales;f__Oscillospiraceae;g__Dysosmobacter;s__Dysosmobacter sp004553545	o__Clostridiales (UID1212)	172	263	149	83.57	6.09	78.24	2.49	5.33	31.25	2227914	0	490	490	5455	5455	4546	4546	34375	34375	64.1	2.9	87.05	11	2379	63	186	13	1	0	0	78.24	2.49	Gradient Boost (General Model)	11	0.87	5455	272.154	2227914	0.64	2379	490
S0093_combined_bin.115	S0093	S28	Common wombat	illumina	Yes	d__Bacteria;p__Bacillota_A;c__Clostridia;o__Oscillospirales;f__Oscillospiraceae;g__Dysosmobacter;s__Dysosmobacter sp004558115	d__Bacteria;p__Bacillota_A;c__Clostridia;o__Oscillospirales;f__Oscillospiraceae;g__Dysosmobacter;s__Dysosmobacter sp004558115	o__Clostridiales (UID1212)	172	263	149	93.71	1.42	88.68	4.92	5.03	50	2530890	0	105	105	43591	43591	24103	24103	167389	167389	60.1	2.74	88.82	11	2496	23	236	4	0	0	0	88.68	4.92	Gradient Boost (General Model)	11	0.888	43591	300.642	2530890	0.6	2496	105
S7877_combined_bin.4	S7877	S33	Lumholtz's tree kangaroo	illumina	Yes	d__Bacteria;p__Bacillota_A;c__Clostridia;o__Oscillospirales;f__Oscillospiraceae;g__Enterenecus;s__	d__Bacteria;p__Bacillota_A;c__Clostridia;o__Oscillospirales;f__Oscillospiraceae;g__Enterenecus;s__	k__Bacteria (UID203)	5449	98	58	65.69	3.45	72.58	3.96	-6.89	0	1431703	0	411	411	4003	4003	3483	3483	13322	13322	63.1	2.95	90.13	11	1570	52	44	2	0	0	0	72.58	3.96	Gradient Boost (General Model)	11	0.901	4003	274.305	1431703	0.63	1570	411
S0093_combined_bin.83	S0093	S28	Common wombat	illumina	Yes	d__Bacteria;p__Bacillota_A;c__Clostridia;o__Oscillospirales;f__Oscillospiraceae;g__ER4;s__	d__Bacteria;p__Bacillota_A;c__Clostridia;o__Oscillospirales;f__Oscillospiraceae;g__Hominicoprocola;s__	o__Clostridiales (UID1212)	172	263	149	84.13	2.85	75.81	2.14	8.32	20	1456909	0	63	63	32893	32893	23125	23125	97064	97064	57.7	1.62	89.6	11	1438	62	196	5	0	0	0	75.81	2.14	Gradient Boost (General Model)	11	0.896	32893	303	1456909	0.58	1438	63
S0093_combined_bin.92	S0093	S28	Common wombat	illumina	Yes	d__Bacteria;p__Bacillota_A;c__Clostridia;o__Oscillospirales;f__Oscillospiraceae;g__ER4;s__	d__Bacteria;p__Bacillota_A;c__Clostridia;o__Oscillospirales;f__Oscillospiraceae;g__Hominicoprocola;s__	k__Bacteria (UID203)	5449	104	58	54.08	1.72	47.36	5	6.72	0	1090095	0	416	416	2696	2696	2620	2620	8318	8318	60.3	2.24	90.15	11	1353	65	38	1	0	0	0	47.36	5	Gradient Boost (General Model)	11	0.901	2696	242.509	1090095	0.6	1353	416
S0009_combined_bin.79	S0009	S34	Southern hairy-nosed wombat	illumina		d__Bacteria;p__Bacillota_A;c__Clostridia;o__Oscillospirales;f__Oscillospiraceae;g__ER4;s__	d__Bacteria;p__Bacillota_A;c__Clostridia;o__Oscillospirales;f__Oscillospiraceae;g__Hominicoprocola;s__	o__Clostridiales (UID1212)	172	263	149	90.4	5.43	90.36	3.6	0.04	28.57	1870280	0	333	333	7889	7889	5616	5616	26379	26379	55.6	2.48	90.14	11	2037	26	223	14	0	0	0	90.36	3.6	Gradient Boost (General Model)	11	0.901	7889	276.313	1870280	0.56	2037	333
S0093_combined_bin.99	S0093	S28	Common wombat	illumina		d__Bacteria;p__Bacillota_A;c__Clostridia;o__Oscillospirales;f__Oscillospiraceae;g__F23-B02;s__	d__Bacteria;p__Bacillota_A;c__Clostridia;o__Oscillospirales;f__Oscillospiraceae;g__F23-B02;s__	o__Clostridiales (UID1212)	172	263	149	90.27	3.02	97.83	0.95	-7.56	0	2051208	0	16	16	239006	239006	128200	128200	754474	754474	52.6	1.8	90.37	11	1995	17	240	4	2	0	0	97.83	0.95	Gradient Boost (General Model)	11	0.904	239006	310.22	2051208	0.53	1995	16
S7_bin.60	S7	S7	Northern brown bandicoot	illumina		d__Bacteria;p__Bacillota_A;c__Clostridia;o__Oscillospirales;f__Oscillospiraceae;g__F23-B02;s__F23-B02 sp004557075	d__Bacteria;p__Bacillota_A;c__Clostridia;o__Oscillospirales;f__Oscillospiraceae;g__F23-B02;s__F23-B02 sp004557075	o__Clostridiales (UID1212)	172	263	149	71.36	0.45	71.41	1.76	-0.05	50	1486112	0	361	361	4706	4706	4116	4116	16592	16592	53.6	2.89	88.78	11	1655	101	160	2	0	0	0	71.41	1.76	Gradient Boost (General Model)	11	0.888	4706	266.164	1486112	0.54	1655	361
S1_bin.87	S1	S1	Rufous bettong	illumina		d__Bacteria;p__Bacillota_A;c__Clostridia;o__Oscillospirales;f__Oscillospiraceae;g__F23-B02;s__F23-B02 sp004558025	d__Bacteria;p__Bacillota_A;c__Clostridia;o__Oscillospirales;f__Oscillospiraceae;g__F23-B02;s__F23-B02 sp004558025	o__Clostridiales (UID1212)	172	263	149	73	2.35	74.36	3.71	-1.36	42.86	1535515	0	304	304	6395	6395	5051	5051	45206	45206	54.5	2.42	89.3	11	1732	88	165	8	2	0	0	74.36	3.71	Gradient Boost (General Model)	11	0.893	6395	264.338	1535515	0.55	1732	304
S0484_combined_bin.91	S0484	S26	Southern hairy-nosed wombat	illumina		d__Bacteria;p__Bacillota_A;c__Clostridia;o__Oscillospirales;f__Oscillospiraceae;g__F23-B02;s__F23-B02 sp934597175	d__Bacteria;p__Bacillota_A;c__Clostridia;o__Oscillospirales;f__Oscillospiraceae;g__F23-B02;s__F23-B02 sp934597175	o__Clostridiales (UID1212)	172	263	149	80.54	0.45	91.11	1.63	-10.57	50	1944110	0	71	71	40980	40980	27381	27381	134580	134580	54	1.42	90.36	11	1932	36	225	2	0	0	0	91.11	1.63	Gradient Boost (General Model)	11	0.904	40980	303.578	1944110	0.54	1932	71
S0009_combined_bin.1	S0009	S34	Southern hairy-nosed wombat	illumina	Yes	d__Bacteria;p__Bacillota_A;c__Clostridia;o__Oscillospirales;f__Oscillospiraceae;g__Faecousia;s__	d__Bacteria;p__Bacillota_A;c__Clostridia;o__Oscillospirales;f__Oscillospiraceae;g__Faecousia;s__	o__Clostridiales (UID1212)	172	263	149	98.43	1.34	97.72	0.38	0.71	0	2697775	0	60	60	97736	97736	44962	44962	252611	252611	58.2	3.1	89.49	11	2411	3	258	2	0	0	0	97.72	0.38	Gradient Boost (General Model)	11	0.895	97736	334.358	2697775	0.58	2411	60
S0340_combined_bin.28	S0340	S31	Red-legged pademelon	illumina	Yes	d__Bacteria;p__Bacillota_A;c__Clostridia;o__Oscillospirales;f__Oscillospiraceae;g__Faecousia;s__	d__Bacteria;p__Bacillota_A;c__Clostridia;o__Oscillospirales;f__Oscillospiraceae;g__Faecousia;s__	k__Bacteria (UID203)	5449	104	58	54.25	0	43.85	0.93	10.4	0	1025519	0	62	62	24953	24953	16540	16540	61381	61381	55.9	1.65	89.18	11	973	62	42	0	0	0	0	43.85	0.93	Gradient Boost (General Model)	11	0.892	24953	313.783	1025519	0.56	973	62
S10_bin.5	S10	S10	Lumholtz's tree kangaroo	illumina	Yes	d__Bacteria;p__Bacillota_A;c__Clostridia;o__Oscillospirales;f__Oscillospiraceae;g__Faecousia;s__	d__Bacteria;p__Bacillota_A;c__Clostridia;o__Oscillospirales;f__Oscillospiraceae;g__Faecousia;s__	o__Clostridiales (UID1212)	172	263	149	49.01	0	64.11	0.88	-15.1	0	1552161	0	46	46	53310	53310	33742	33742	177364	177364	54	1.91	89.37	11	1413	142	121	0	0	0	0	64.11	0.88	Gradient Boost (General Model)	11	0.894	53310	327.634	1552161	0.54	1413	46
S11_bin.25	S11	S11	Southern hairy-nosed wombat	illumina	Yes	d__Bacteria;p__Bacillota_A;c__Clostridia;o__Oscillospirales;f__Oscillospiraceae;g__Faecousia;s__	d__Bacteria;p__Bacillota_A;c__Clostridia;o__Oscillospirales;f__Oscillospiraceae;g__Faecousia;s__	o__Clostridiales (UID1212)	172	263	149	91.05	0	100	0.66	-8.95	0	1596595	0	57	57	44800	44800	28010	28010	112499	112499	51	2.48	90.23	11	1488	16	247	0	0	0	0	100	0.66	Gradient Boost (General Model)	11	0.902	44800	323.357	1596595	0.51	1488	57
S15_bin.3	S15	S15	Squirrel glider	illumina	Yes	d__Bacteria;p__Bacillota_A;c__Clostridia;o__Oscillospirales;f__Oscillospiraceae;g__Faecousia;s__	d__Bacteria;p__Bacillota_A;c__Clostridia;o__Oscillospirales;f__Oscillospiraceae;g__Faecousia;s__	o__Clostridiales (UID1212)	172	263	149	95.08	0	95.37	0.51	-0.29	0	2696348	0	55	55	75939	75939	49024	49024	267227	267227	56.3	2.52	87.65	11	2651	9	254	0	0	0	0	95.37	0.51	Gradient Boost (General Model)	11	0.877	75939	297.671	2696348	0.56	2651	55
S21_bin.36	S21	S21	Long-nosed potaroo	illumina	Yes	d__Bacteria;p__Bacillota_A;c__Clostridia;o__Oscillospirales;f__Oscillospiraceae;g__Faecousia;s__	d__Bacteria;p__Bacillota_A;c__Clostridia;o__Oscillospirales;f__Oscillospiraceae;g__Faecousia;s__	o__Clostridiales (UID1212)	172	263	149	91.73	2.52	90.97	2.32	0.76	33.33	2728638	0	155	155	32481	32481	17604	17604	114563	114563	56.7	2.74	86.49	11	2583	41	216	6	0	0	0	90.97	2.32	Neural Network (Specific Model)	11	0.865	32481	305.088	2728638	0.57	2583	155
S5_bin.75	S5	S5	Northern brown bandicoot	illumina	Yes	d__Bacteria;p__Bacillota_A;c__Clostridia;o__Oscillospirales;f__Oscillospiraceae;g__Faecousia;s__	d__Bacteria;p__Bacillota_A;c__Clostridia;o__Oscillospirales;f__Oscillospiraceae;g__Faecousia;s__	o__Clostridiales (UID1212)	172	263	149	56.17	3.44	56.13	3.73	0.04	9.09	2095467	0	673	673	3325	3325	3113	3113	13760	13760	54.8	2.57	89.43	11	2501	123	129	11	0	0	0	56.13	3.73	Gradient Boost (General Model)	11	0.894	3325	250.176	2095467	0.55	2501	673
S7_bin.57	S7	S7	Northern brown bandicoot	illumina	Yes	d__Bacteria;p__Bacillota_A;c__Clostridia;o__Oscillospirales;f__Oscillospiraceae;g__Faecousia;s__	d__Bacteria;p__Bacillota_A;c__Clostridia;o__Oscillospirales;f__Oscillospiraceae;g__Faecousia;s__	k__Bacteria (UID203)	5449	104	58	44.47	0	60.48	1.29	-16.01	0	1789770	0	352	352	6410	6410	5084	5084	38680	38680	61.1	1.98	87.16	11	1857	74	30	0	0	0	0	60.48	1.29	Neural Network (Specific Model)	11	0.871	6410	280.414	1789770	0.61	1857	352
S7877_combined_bin.61	S7877	S33	Lumholtz's tree kangaroo	illumina	Yes	d__Bacteria;p__Bacillota_A;c__Clostridia;o__Oscillospirales;f__Oscillospiraceae;g__Faecousia;s__	d__Bacteria;p__Bacillota_A;c__Clostridia;o__Oscillospirales;f__Oscillospiraceae;g__Faecousia;s__	k__Bacteria (UID203)	5449	104	58	54.83	0.57	51.01	0.06	3.82	100	1108044	0	23	23	121723	121723	48175	48175	157742	157742	54.1	0.79	90.17	11	1085	61	42	1	0	0	0	51.01	0.06	Neural Network (Specific Model)	11	0.902	121723	307.425	1108044	0.54	1085	23
S8_bin.2	S8	S8	Long-nosed potaroo	illumina	Yes	d__Bacteria;p__Bacillota_A;c__Clostridia;o__Oscillospirales;f__Oscillospiraceae;g__Faecousia;s__	d__Bacteria;p__Bacillota_A;c__Clostridia;o__Oscillospirales;f__Oscillospiraceae;g__Faecousia;s__	o__Clostridiales (UID1212)	172	263	149	90.38	3.36	85.3	1.21	5.08	54.55	2532577	0	39	39	123537	123537	64937	64937	270475	270475	55.6	1.55	89.09	11	2351	57	195	11	0	0	0	85.3	1.21	Neural Network (Specific Model)	11	0.891	123537	320.439	2532577	0.56	2351	39
S8_bin.31	S8	S8	Long-nosed potaroo	illumina	Yes	d__Bacteria;p__Bacillota_A;c__Clostridia;o__Oscillospirales;f__Oscillospiraceae;g__Faecousia;s__	d__Bacteria;p__Bacillota_A;c__Clostridia;o__Oscillospirales;f__Oscillospiraceae;g__Faecousia;s__	o__Clostridiales (UID1212)	172	263	149	96.09	5.93	96.84	4.23	-0.75	36.36	2741619	0	93	93	44848	44848	29479	29479	147566	147566	60	2.39	88.21	11	2581	44	208	11	0	0	0	96.84	4.23	Gradient Boost (General Model)	11	0.882	44848	312.801	2741619	0.6	2581	93
S0009_combined_bin.48	S0009	S34	Southern hairy-nosed wombat	illumina		d__Bacteria;p__Bacillota_A;c__Clostridia;o__Oscillospirales;f__Oscillospiraceae;g__Faecousia;s__	d__Bacteria;p__Bacillota_A;c__Clostridia;o__Oscillospirales;f__Oscillospiraceae;g__Faecousia;s__Faecousia sp945963595	k__Bacteria (UID203)	5449	104	58	51.38	0	59.66	2.1	-8.28	0	1910512	0	583	583	3607	3607	3277	3277	16504	16504	56.4	2.93	89.52	11	2245	66	38	0	0	0	0	59.66	2.1	Neural Network (Specific Model)	11	0.895	3607	254.499	1910512	0.56	2245	583
S1_bin.9	S1	S1	Rufous bettong	illumina		d__Bacteria;p__Bacillota_A;c__Clostridia;o__Oscillospirales;f__Oscillospiraceae;g__Faecousia;s__	d__Bacteria;p__Bacillota_A;c__Clostridia;o__Oscillospirales;f__Oscillospiraceae;g__Faecousia;s__	o__Clostridiales (UID1212)	172	263	149	55.05	5.37	57.07	3.03	-2.02	25	1673521	0	142	142	19114	19114	11785	11785	70330	70330	57.9	2.23	85.28	11	1545	116	139	8	0	0	0	57.07	3.03	Gradient Boost (General Model)	11	0.853	19114	308.411	1673521	0.58	1545	142
S10_bin.114	S10	S10	Lumholtz's tree kangaroo	illumina		d__Bacteria;p__Bacillota_A;c__Clostridia;o__Oscillospirales;f__Oscillospiraceae;g__Faecousia;s__	d__Bacteria;p__Bacillota_A;c__Clostridia;o__Oscillospirales;f__Oscillospiraceae;g__Faecousia;s__	o__Clostridiales (UID1212)	172	263	149	50.17	0	49.03	0.78	1.14	0	878428	0	26	26	50394	50394	33785	33785	71840	71840	54.8	2.33	90.21	11	857	134	129	0	0	0	0	49.03	0.78	Neural Network (Specific Model)	11	0.902	50394	308.793	878428	0.55	857	26
S10_bin.20	S10	S10	Lumholtz's tree kangaroo	illumina		d__Bacteria;p__Bacillota_A;c__Clostridia;o__Oscillospirales;f__Oscillospiraceae;g__Faecousia;s__	d__Bacteria;p__Bacillota_A;c__Clostridia;o__Oscillospirales;f__Oscillospiraceae;g__Faecousia;s__	o__Clostridiales (UID1212)	172	263	149	71.8	2.58	61.62	4.69	10.18	22.22	1949178	0	61	61	84076	84076	31953	31953	202449	202449	50.5	1.92	90.28	11	1875	96	158	9	0	0	0	61.62	4.69	Gradient Boost (General Model)	11	0.903	84076	313.356	1949178	0.5	1875	61
S10_bin.6	S10	S10	Lumholtz's tree kangaroo	illumina		d__Bacteria;p__Bacillota_A;c__Clostridia;o__Oscillospirales;f__Oscillospiraceae;g__Faecousia;s__	d__Bacteria;p__Bacillota_A;c__Clostridia;o__Oscillospirales;f__Oscillospiraceae;g__Faecousia;s__	o__Clostridiales (UID1212)	172	263	149	90.5	5.68	88.92	4.3	1.58	27.78	2847732	0	120	120	36223	36223	23731	23731	140196	140196	53.4	2.77	87.54	11	2812	32	213	18	0	0	0	88.92	4.3	Gradient Boost (General Model)	11	0.875	36223	296.085	2847732	0.53	2812	120
S13_bin.67	S13	S13	Squirrel glider	illumina		d__Bacteria;p__Bacillota_A;c__Clostridia;o__Oscillospirales;f__Oscillospiraceae;g__Faecousia;s__	d__Bacteria;p__Bacillota_A;c__Clostridia;o__Oscillospirales;f__Oscillospiraceae;g__Faecousia;s__	o__Clostridiales (UID1212)	172	263	149	84.34	0.36	86.9	0.77	-2.56	0	2334059	0	68	68	68325	68325	34324	34324	207210	207210	56.9	2.04	87.85	11	2257	36	225	2	0	0	0	86.9	0.77	Gradient Boost (General Model)	11	0.878	68325	303.355	2334059	0.57	2257	68
S9_bin.38	S9	S9	Southern hairy-nosed wombat	illumina		d__Bacteria;p__Bacillota_A;c__Clostridia;o__Oscillospirales;f__Oscillospiraceae;g__Faecousia;s__	d__Bacteria;p__Bacillota_A;c__Clostridia;o__Oscillospirales;f__Oscillospiraceae;g__Faecousia;s__	o__Clostridiales (UID1212)	172	263	149	87.07	2.68	80.87	5.26	6.2	25	1908157	0	255	255	10911	10911	7482	7482	36022	36022	50.5	3.14	89.6	11	1977	52	207	4	0	0	0	80.87	5.26	Gradient Boost (General Model)	11	0.896	10911	288.929	1908157	0.5	1977	255
S0093_combined_bin.109	S0093	S28	Common wombat	illumina		d__Bacteria;p__Bacillota_A;c__Clostridia;o__Oscillospirales;f__Oscillospiraceae;g__Faecousia;s__Faecousia sp003525905	d__Bacteria;p__Bacillota_A;c__Clostridia;o__Oscillospirales;f__Oscillospiraceae;g__Faecousia;s__Faecousia sp003525905	o__Clostridiales (UID1212)	172	263	149	87.57	1.64	79.2	2.64	8.37	30	2202283	0	146	146	26236	26236	15084	15084	106598	106598	61.8	2.19	87.83	11	1961	50	203	10	0	0	0	79.2	2.64	Gradient Boost (General Model)	11	0.878	26236	329.565	2202283	0.62	1961	146
S0009_combined_bin.8	S0009	S34	Southern hairy-nosed wombat	illumina		d__Bacteria;p__Bacillota_A;c__Clostridia;o__Oscillospirales;f__Oscillospiraceae;g__Faecousia;s__Faecousia sp900315595	d__Bacteria;p__Bacillota_A;c__Clostridia;o__Oscillospirales;f__Oscillospiraceae;g__Faecousia;s__Faecousia sp900315595	o__Clostridiales (UID1212)	172	263	149	97.76	2.47	98.7	2.28	-0.94	25	2423997	0	137	137	29592	29592	17693	17693	76884	76884	60.1	2.75	89.68	11	2206	4	251	8	0	0	0	98.7	2.28	Gradient Boost (General Model)	11	0.897	29592	328.895	2423997	0.6	2206	137
S0009_combined_bin.76	S0009	S34	Southern hairy-nosed wombat	illumina		d__Bacteria;p__Bacillota_A;c__Clostridia;o__Oscillospirales;f__Oscillospiraceae;g__Faecousia;s__Faecousia sp934567355	d__Bacteria;p__Bacillota_A;c__Clostridia;o__Oscillospirales;f__Oscillospiraceae;g__Faecousia;s__Faecousia sp934567355	o__Clostridiales (UID1212)	172	263	149	96.79	4.05	96.07	7.09	0.72	45.45	3283719	0	207	207	28665	28665	15863	15863	119163	119163	56.3	3.19	88.56	11	3215	10	242	11	0	0	0	96.07	7.09	Gradient Boost (General Model)	11	0.886	28665	302.034	3283719	0.56	3215	207
S4_bin.4	S4	S4	Rufous bettong or Mahogany glider	illumina	Yes	d__Bacteria;p__Bacillota_A;c__Clostridia;o__Oscillospirales;f__Oscillospiraceae;g__Flavonifractor;s__Flavonifractor plautii	d__Bacteria;p__Bacillota_A;c__Clostridia;o__Oscillospirales;f__Oscillospiraceae;g__Flavonifractor;s__Flavonifractor plautii	o__Clostridiales (UID1212)	172	257	149	98.66	0	99.95	2.58	-1.29	0	3511021	0	128	128	39929	39929	27429	27429	145995	145995	61.9	3.02	88.68	11	3378	2	255	0	0	0	0	99.95	2.58	Neural Network (Specific Model)	11	0.887	39929	307.759	3511021	0.62	3378	128
S12_bin.40	S12	S12	Yellow glider	illumina		d__Bacteria;p__Bacillota_A;c__Clostridia;o__Oscillospirales;f__Oscillospiraceae;g__Flavonifractor;s__Flavonifractor plautii	d__Bacteria;p__Bacillota_A;c__Clostridia;o__Oscillospirales;f__Oscillospiraceae;g__Flavonifractor;s__Flavonifractor plautii	o__Clostridiales (UID1212)	172	257	149	93.52	0.76	82.79	3.45	10.73	16.67	3134025	0	516	516	8062	8062	6073	6073	31929	31929	62.4	3.84	89.49	11	3301	15	236	6	0	0	0	82.79	3.45	Neural Network (Specific Model)	11	0.895	8062	283.636	3134025	0.62	3301	516
S7877_combined_bin.87	S7877	S33	Lumholtz's tree kangaroo	illumina	Yes	d__Bacteria;p__Bacillota_A;c__Clostridia;o__Oscillospirales;f__Oscillospiraceae;g__HGM13010;s__	d__Bacteria;p__Bacillota_A;c__Clostridia;o__Oscillospirales;f__Oscillospiraceae;g__HGM13010;s__	k__Bacteria (UID203)	5449	104	58	60.37	0	46.01	0.24	14.36	0	1159222	0	315	315	4178	4178	3680	3680	12394	12394	52.9	2.22	87.43	11	1241	58	46	0	0	0	0	46.01	0.24	Gradient Boost (General Model)	11	0.874	4178	272.52	1159222	0.53	1241	315
S17_bin.41	S17	S17	Greater glider	illumina	Yes	d__Bacteria;p__Bacillota_A;c__Clostridia;o__Oscillospirales;f__Oscillospiraceae;g__JAJPXI01;s__	d__Bacteria;p__Bacillota_A;c__Clostridia;o__Oscillospirales;f__Oscillospiraceae;g__JAJPXI01;s__	o__Clostridiales (UID1212)	172	257	149	41.26	2.71	57.53	2.28	-16.27	83.33	685247	0	142	142	5696	5696	4825	4825	20162	20162	54.9	2.43	90.55	11	717	136	115	6	0	0	0	57.53	2.28	Gradient Boost (General Model)	11	0.905	5696	288.856	685247	0.55	717	142
S24_bin.15	S24	S24	Koala	illumina	Yes	d__Bacteria;p__Bacillota_A;c__Clostridia;o__Oscillospirales;f__Oscillospiraceae;g__JAJPXI01;s__	d__Bacteria;p__Bacillota_A;c__Clostridia;o__Oscillospirales;f__Oscillospiraceae;g__JAJPXI01;s__	o__Clostridiales (UID1212)	172	257	149	88.3	0	88.52	0.47	-0.22	0	1860786	0	265	265	9411	9411	7021	7021	31741	31741	60.5	3.18	86.55	11	1953	32	225	0	0	0	0	88.52	0.47	Gradient Boost (General Model)	11	0.865	9411	275.623	1860786	0.61	1953	265
S14_bin.34	S14	S14	Greater glider	illumina		d__Bacteria;p__Bacillota_A;c__Clostridia;o__Oscillospirales;f__Oscillospiraceae;g__JAJPXI01;s__	d__Bacteria;p__Bacillota_A;c__Clostridia;o__Oscillospirales;f__Oscillospiraceae;g__JAJPXI01;s__	o__Clostridiales (UID1212)	172	257	149	57.79	4.4	56.16	10.05	1.63	92.86	940505	0	296	296	3575	3575	3177	3177	13741	13741	57.2	3.79	92.02	11	1087	101	142	14	0	0	0	56.16	10.05	Gradient Boost (General Model)	11	0.92	3575	265.873	940505	0.57	1087	296
S0332_combined_bin.11	S0332	S25	Koala	illumina		d__Bacteria;p__Bacillota_A;c__Clostridia;o__Oscillospirales;f__Oscillospiraceae;g__JAJQCF01;s__JAJQCF01 sp021202845	d__Bacteria;p__Bacillota_A;c__Clostridia;o__Oscillospirales;f__Oscillospiraceae;g__JAJQCF01;s__JAJQCF01 sp021202845	o__Clostridiales (UID1212)	172	263	149	80.22	3.02	73.83	0.03	6.39	83.33	1497652	0	466	466	3508	3508	3213	3213	11220	11220	59.3	2.99	90.77	11	1702	65	192	6	0	0	0	73.83	0.03	Gradient Boost (General Model)	11	0.907	3508	266.665	1497652	0.59	1702	466
S35_bin.49	S35	S35	Koala	illumina		d__Bacteria;p__Bacillota_A;c__Clostridia;o__Oscillospirales;f__Oscillospiraceae;g__JAJQCF01;s__JAJQCF01 sp021202845	d__Bacteria;p__Bacillota_A;c__Clostridia;o__Oscillospirales;f__Oscillospiraceae;g__JAJQCF01;s__JAJQCF01 sp021202845	o__Clostridiales (UID1212)	172	263	149	77.22	1.68	68.93	1.85	8.29	0	1434489	0	366	366	4533	4533	3919	3919	15527	15527	59.2	2.6	91.49	11	1571	63	197	3	0	0	0	68.93	1.85	Gradient Boost (General Model)	11	0.915	4533	278.927	1434489	0.59	1571	366
S36_bin.6	S36	S36	Koala	illumina		d__Bacteria;p__Bacillota_A;c__Clostridia;o__Oscillospirales;f__Oscillospiraceae;g__JAJQEJ01;s__JAJQEJ01 sp020860545	d__Bacteria;p__Bacillota_A;c__Clostridia;o__Oscillospirales;f__Oscillospiraceae;g__JAJQEJ01;s__JAJQEJ01 sp020860545	o__Clostridiales (UID1212)	172	257	149	87.83	1.01	83.98	1.4	3.85	0	1672069	0	360	360	5544	5544	4644	4644	23580	23580	57.6	3.2	91.23	11	1706	30	225	2	0	0	0	83.98	1.4	Gradient Boost (General Model)	11	0.912	5544	298.529	1672069	0.58	1706	360
S0093_combined_bin.135	S0093	S28	Common wombat	illumina	Yes	d__Bacteria;p__Bacillota_A;c__Clostridia;o__Oscillospirales;f__Oscillospiraceae;g__Lawsonibacter;s__	d__Bacteria;p__Bacillota_A;c__Clostridia;o__Oscillospirales;f__Oscillospiraceae;g__Lawsonibacter;s__	o__Clostridiales (UID1212)	172	257	149	89.53	3.36	92.45	4.14	-2.92	0	2249083	0	84	84	39954	39954	26774	26774	133840	133840	61.6	2.25	85.72	11	2040	24	226	7	0	0	0	92.45	4.14	Gradient Boost (General Model)	11	0.857	39954	315.351	2249083	0.62	2040	84
S1_bin.28	S1	S1	Rufous bettong	illumina	Yes	d__Bacteria;p__Bacillota_A;c__Clostridia;o__Oscillospirales;f__Oscillospiraceae;g__Limivicinus;s__	d__Bacteria;p__Bacillota_A;c__Clostridia;o__Oscillospirales;f__Oscillospiraceae;g__Limivicinus;s__Limivicinus sp029010715	k__Bacteria (UID203)	5449	104	58	43.1	0	56.65	0.04	-13.55	0	1230806	0	377	377	3651	3651	3264	3264	10731	10731	56.7	2.54	88.28	11	1404	75	29	0	0	0	0	56.65	0.04	Neural Network (Specific Model)	11	0.883	3651	258.427	1230806	0.57	1404	377
S1_bin.36	S1	S1	Rufous bettong	illumina	Yes	d__Bacteria;p__Bacillota_A;c__Clostridia;o__Oscillospirales;f__Oscillospiraceae;g__Limivicinus;s__	d__Bacteria;p__Bacillota_A;c__Clostridia;o__Oscillospirales;f__Oscillospiraceae;g__Limivicinus;s__	o__Clostridiales (UID1212)	172	263	149	87.66	1.17	81.72	2.46	5.94	0	2096823	0	266	266	12354	12354	7882	7882	53594	53594	55.2	2.73	89.93	11	2117	50	209	4	0	0	0	81.72	2.46	Gradient Boost (General Model)	11	0.899	12354	297.282	2096823	0.55	2117	266
S1_bin.79	S1	S1	Rufous bettong	illumina	Yes	d__Bacteria;p__Bacillota_A;c__Clostridia;o__Oscillospirales;f__Oscillospiraceae;g__Limivicinus;s__	d__Bacteria;p__Bacillota_A;c__Clostridia;o__Oscillospirales;f__Oscillospiraceae;g__Limivicinus;s__	o__Clostridiales (UID1212)	172	263	149	88.13	2.88	91.1	1.29	-2.97	33.33	2419595	0	158	158	23834	23834	15313	15313	85032	85032	51.8	2.04	88.8	11	2333	26	231	6	0	0	0	91.1	1.29	Gradient Boost (General Model)	11	0.888	23834	307.489	2419595	0.52	2333	158
S10_bin.78	S10	S10	Lumholtz's tree kangaroo	illumina		d__Bacteria;p__Bacillota_A;c__Clostridia;o__Oscillospirales;f__Oscillospiraceae;g__Limivicinus;s__	d__Bacteria;p__Bacillota_A;c__Clostridia;o__Oscillospirales;f__Oscillospiraceae;g__Limivicinus;s__	o__Clostridiales (UID1212)	172	263	149	82.59	2.91	71.93	2.39	10.66	57.14	1958778	0	324	324	8163	8163	6045	6045	31652	31652	55.4	3.1	90.18	11	2038	60	196	7	0	0	0	71.93	2.39	Gradient Boost (General Model)	11	0.902	8163	289.253	1958778	0.55	2038	324
S1_bin.81	S1	S1	Rufous bettong	illumina		d__Bacteria;p__Bacillota_A;c__Clostridia;o__Oscillospirales;f__Oscillospiraceae;g__Limivicinus;s__Limivicinus sp003150355	d__Bacteria;p__Bacillota_A;c__Clostridia;o__Oscillospirales;f__Oscillospiraceae;g__Limivicinus;s__Limivicinus sp003150355	o__Clostridiales (UID1212)	172	263	149	84.73	2.8	75.04	9.85	9.69	30.77	1941425	0	265	265	9902	9902	7326	7326	36321	36321	57.1	1.98	90.69	11	2055	47	203	13	0	0	0	75.04	9.85	Gradient Boost (General Model)	11	0.907	9902	285.929	1941425	0.57	2055	265
S1_bin.70	S1	S1	Rufous bettong	illumina		d__Bacteria;p__Bacillota_A;c__Clostridia;o__Oscillospirales;f__Oscillospiraceae;g__Limivicinus;s__Limivicinus sp004560305	d__Bacteria;p__Bacillota_A;c__Clostridia;o__Oscillospirales;f__Oscillospiraceae;g__Limivicinus;s__Limivicinus sp004560305	o__Clostridiales (UID1212)	172	263	149	88.95	6.14	78.01	3.7	10.94	41.67	1945984	0	102	102	32100	32100	19078	19078	68206	68206	58.5	2.06	89.75	11	1903	66	185	12	0	0	0	78.01	3.7	Gradient Boost (General Model)	11	0.897	32100	306.405	1945984	0.58	1903	102
S21_bin.86	S21	S21	Long-nosed potaroo	illumina		d__Bacteria;p__Bacillota_A;c__Clostridia;o__Oscillospirales;f__Oscillospiraceae;g__Limivicinus;s__Limivicinus sp900549545	d__Bacteria;p__Bacillota_A;c__Clostridia;o__Oscillospirales;f__Oscillospiraceae;g__Limivicinus;s__Limivicinus sp900549545	o__Clostridiales (UID1212)	172	263	149	82.13	0.36	75.43	0.73	6.7	50	1955215	0	300	300	8984	8984	6517	6517	38878	38878	55.8	2.55	88.31	11	1982	67	194	2	0	0	0	75.43	0.73	Gradient Boost (General Model)	11	0.883	8984	290.811	1955215	0.56	1982	300
S0009_combined_bin.59	S0009	S34	Southern hairy-nosed wombat	illumina		d__Bacteria;p__Bacillota_A;c__Clostridia;o__Oscillospirales;f__Oscillospiraceae;g__Limivicinus;s__Limivicinus sp934573855	d__Bacteria;p__Bacillota_A;c__Clostridia;o__Oscillospirales;f__Oscillospiraceae;g__Limivicinus;s__Limivicinus sp934573855	o__Clostridiales (UID1212)	172	263	149	81.88	0.02	95.17	0.66	-13.29	0	1837306	0	49	49	56722	56722	37496	37496	136373	136373	58.3	1.61	89.8	11	1750	34	228	1	0	0	0	95.17	0.66	Gradient Boost (General Model)	11	0.898	56722	314.598	1837306	0.58	1750	49
S0484_combined_bin.84	S0484	S26	Southern hairy-nosed wombat	illumina		d__Bacteria;p__Bacillota_A;c__Clostridia;o__Oscillospirales;f__Oscillospiraceae;g__Limivicinus;s__Limivicinus sp934573855	d__Bacteria;p__Bacillota_A;c__Clostridia;o__Oscillospirales;f__Oscillospiraceae;g__Limivicinus;s__Limivicinus sp934573855	o__Clostridiales (UID1212)	172	263	149	81.19	0	75.63	0.93	5.56	0	1762705	0	72	72	35858	35858	24482	24482	111879	111879	58.1	2.06	89.51	11	1711	69	194	0	0	0	0	75.63	0.93	Gradient Boost (General Model)	11	0.895	35858	307.821	1762705	0.58	1711	72
S2022_combined_bin.74	S2022	S27	Southern hairy-nosed wombat	illumina		d__Bacteria;p__Bacillota_A;c__Clostridia;o__Oscillospirales;f__Oscillospiraceae;g__Limivicinus;s__Limivicinus sp934573855	d__Bacteria;p__Bacillota_A;c__Clostridia;o__Oscillospirales;f__Oscillospiraceae;g__Limivicinus;s__Limivicinus sp934573855	k__Bacteria (UID203)	5449	104	58	61.87	0.86	54.1	3.6	7.77	0	1524033	0	390	390	4360	4360	3907	3907	25935	25935	59	2.45	90.86	11	1702	59	44	1	0	0	0	54.1	3.6	Gradient Boost (General Model)	11	0.908	4360	271.514	1524033	0.59	1702	390
S9_bin.20	S9	S9	Southern hairy-nosed wombat	illumina		d__Bacteria;p__Bacillota_A;c__Clostridia;o__Oscillospirales;f__Oscillospiraceae;g__Limivicinus;s__Limivicinus sp934573855	d__Bacteria;p__Bacillota_A;c__Clostridia;o__Oscillospirales;f__Oscillospiraceae;g__Limivicinus;s__Limivicinus sp934573855	o__Clostridiales (UID1212)	172	263	149	84.52	1.17	93.29	0.19	-8.77	33.33	1900773	0	161	161	17230	17230	11806	11806	53633	53633	58.2	2.46	89.77	11	1883	30	230	3	0	0	0	93.29	0.19	Gradient Boost (General Model)	11	0.898	17230	302.391	1900773	0.58	1883	161
S35_bin.16	S35	S35	Koala	illumina		d__Bacteria;p__Bacillota_A;c__Clostridia;o__Oscillospirales;f__Oscillospiraceae;g__Onthomonas;s__	d__Bacteria;p__Bacillota_A;c__Clostridia;o__Oscillospirales;f__Oscillospiraceae;g__Onthomonas;s__	o__Clostridiales (UID1212)	172	263	149	95.3	3.62	96.96	4.53	-1.66	0	2532009	0	109	109	38817	38817	23229	23229	109858	109858	60.5	1.81	84.97	11	2234	15	232	16	0	0	0	96.96	4.53	Gradient Boost (General Model)	11	0.85	38817	321.417	2532009	0.61	2234	109
S0332_combined_bin.52	S0332	S25	Koala	illumina		d__Bacteria;p__Bacillota_A;c__Clostridia;o__Oscillospirales;f__Oscillospiraceae;g__RGIG7114;s__RGIG7114 sp020860205	d__Bacteria;p__Bacillota_A;c__Clostridia;o__Oscillospirales;f__Oscillospiraceae;g__RGIG7114;s__RGIG7114 sp020860205	o__Clostridiales (UID1212)	172	263	149	79.99	0.96	72.92	5.9	7.07	33.33	1478273	0	478	478	3370	3370	3092	3092	10634	10634	58.8	3.05	86.24	11	1668	68	192	3	0	0	0	72.92	5.9	Gradient Boost (General Model)	11	0.862	3370	255.291	1478273	0.59	1668	478
S35_bin.44	S35	S35	Koala	illumina		d__Bacteria;p__Bacillota_A;c__Clostridia;o__Oscillospirales;f__Oscillospiraceae;g__RGIG7114;s__RGIG7114 sp020860205	d__Bacteria;p__Bacillota_A;c__Clostridia;o__Oscillospirales;f__Oscillospiraceae;g__RGIG7114;s__RGIG7114 sp020860205	o__Clostridiales (UID1212)	172	263	149	92.62	0	96.75	0	-4.13	0	1862285	0	40	40	66658	66658	46557	46557	156028	156028	58.2	2.64	85.78	11	1612	13	250	0	0	0	0	96.75	0	Gradient Boost (General Model)	11	0.858	66658	330.877	1862285	0.58	1612	40
S2022_combined_bin.64	S2022	S27	Southern hairy-nosed wombat	illumina		d__Bacteria;p__Bacillota_A;c__Clostridia;o__Oscillospirales;f__Oscillospiraceae;g__RUG11142;s__RUG11142 sp902766215	d__Bacteria;p__Bacillota_A;c__Clostridia;o__Oscillospirales;f__Oscillospiraceae;g__RUG11142;s__RUG11142 sp902766215	o__Clostridiales (UID1212)	172	263	149	64.9	1.12	58.31	1.52	6.59	0	1319573	0	435	435	3197	3197	3033	3033	10477	10477	62.6	3.22	91.53	11	1516	109	151	3	0	0	0	58.31	1.52	Gradient Boost (General Model)	11	0.915	3197	265.997	1319573	0.63	1516	435
S0463_combined_bin.30	S0463	S29	Mahogany glider	illumina		d__Bacteria;p__Bacillota_A;c__Clostridia;o__Oscillospirales;f__Oscillospiraceae;g__Scatomorpha;s__Scatomorpha sp900546485	d__Bacteria;p__Bacillota_A;c__Clostridia;o__Oscillospirales;f__Oscillospiraceae;g__Scatomorpha;s__Scatomorpha sp900546485	o__Clostridiales (UID1212)	172	263	149	91.59	0.96	87.51	1.77	4.08	0	2444035	0	292	292	12222	12222	8369	8369	66148	66148	61.1	3.05	91.8	11	2468	16	244	3	0	0	0	87.51	1.77	Gradient Boost (General Model)	11	0.918	12222	303.522	2444035	0.61	2468	292
S4_bin.23	S4	S4	Rufous bettong or Mahogany glider	illumina		d__Bacteria;p__Bacillota_A;c__Clostridia;o__Oscillospirales;f__Oscillospiraceae;g__Scatomorpha;s__Scatomorpha sp900546485	d__Bacteria;p__Bacillota_A;c__Clostridia;o__Oscillospirales;f__Oscillospiraceae;g__Scatomorpha;s__Scatomorpha sp900546485	o__Clostridiales (UID1212)	172	263	149	91.05	0	94.39	0.59	-3.34	0	2543396	0	149	149	23901	23901	17069	17069	83576	83576	60.8	2.74	91.33	11	2441	16	247	0	0	0	0	94.39	0.59	Gradient Boost (General Model)	11	0.913	23901	317.685	2543396	0.61	2441	149
S0484_combined_bin.59	S0484	S26	Southern hairy-nosed wombat	illumina	Yes	d__Bacteria;p__Bacillota_A;c__Clostridia;o__Oscillospirales;f__Oscillospiraceae;g__UBA738;s__	d__Bacteria;p__Bacillota_A;c__Clostridia;o__Oscillospirales;f__Oscillospiraceae;g__UBA738;s__	k__Bacteria (UID203)	5449	104	58	62.35	2.59	60.07	0.57	2.28	0	1294996	0	415	415	3417	3417	3120	3120	12313	12313	63.9	2.45	90.15	11	1509	56	46	2	0	0	0	60.07	0.57	Gradient Boost (General Model)	11	0.901	3417	258.349	1294996	0.64	1509	415
S1_bin.65	S1	S1	Rufous bettong	illumina	Yes	d__Bacteria;p__Bacillota_A;c__Clostridia;o__Oscillospirales;f__Oscillospiraceae;g__UBA738;s__UBA738 sp003522945	d__Bacteria;p__Bacillota_A;c__Clostridia;o__Oscillospirales;f__Oscillospiraceae;g__UBA738;s__UBA738 sp003522945	o__Clostridiales (UID1212)	172	263	149	70.91	5.7	59.64	1.85	11.27	13.33	1658607	0	524	524	3448	3448	3165	3165	14740	14740	60.7	2.62	91.39	11	1943	92	158	12	1	0	0	59.64	1.85	Gradient Boost (General Model)	11	0.914	3448	260.481	1658607	0.61	1943	524
S10_bin.74	S10	S10	Lumholtz's tree kangaroo	illumina	Yes	d__Bacteria;p__Bacillota_A;c__Clostridia;o__Oscillospirales;f__Oscillospiraceae;g__Vescimonas;s__	d__Bacteria;p__Bacillota_A;c__Clostridia;o__Oscillospirales;f__Oscillospiraceae;g__Vescimonas;s__	o__Clostridiales (UID1212)	172	263	149	94.3	0.71	95.98	0.07	-1.68	66.67	1927603	0	49	49	51985	51985	39338	39338	179940	179940	56.5	1.91	88.94	11	1868	9	251	3	0	0	0	95.98	0.07	Gradient Boost (General Model)	11	0.889	51985	306.302	1927603	0.57	1868	49
S10_bin.21	S10	S10	Lumholtz's tree kangaroo	illumina		d__Bacteria;p__Bacillota_A;c__Clostridia;o__Oscillospirales;f__Oscillospiraceae;g__Vescimonas;s__	d__Bacteria;p__Bacillota_A;c__Clostridia;o__Oscillospirales;f__Oscillospiraceae;g__Vescimonas;s__	o__Clostridiales (UID1212)	172	263	149	85.18	6.95	79.91	4.05	5.27	6.67	1651416	0	221	221	11012	11012	7472	7472	44207	44207	60.2	2.94	89.6	11	1768	49	199	15	0	0	0	79.91	4.05	Gradient Boost (General Model)	11	0.896	11012	279.366	1651416	0.6	1768	221
S0009_combined_bin.46	S0009	S34	Southern hairy-nosed wombat	illumina		d__Bacteria;p__Bacillota_A;c__Clostridia;o__Oscillospirales;f__Oscillospiraceae;g__Vescimonas;s__Vescimonas sp004555205	d__Bacteria;p__Bacillota_A;c__Clostridia;o__Oscillospirales;f__Oscillospiraceae;g__Vescimonas;s__Vescimonas sp004555205	k__Bacteria (UID203)	5449	104	58	48.75	2.04	55.98	2.34	-7.23	0	1407786	0	379	379	4258	4258	3714	3714	21284	21284	56.9	2.38	91.02	11	1664	66	34	4	0	0	0	55.98	2.34	Gradient Boost (General Model)	11	0.91	4258	257.135	1407786	0.57	1664	379
S0009_combined_bin.47	S0009	S34	Southern hairy-nosed wombat	illumina	Yes	d__Bacteria;p__Bacillota_A;c__Clostridia;o__Oscillospirales;f__Oscillospiraceae;g__Vescimonas;s__Vescimonas sp900313295	d__Bacteria;p__Bacillota_A;c__Clostridia;o__Oscillospirales;f__Oscillospiraceae;g__Vescimonas;s__Vescimonas sp900313295	o__Clostridiales (UID1212)	172	263	149	91.28	0.67	98.01	0.02	-6.73	0	1909507	0	38	38	92873	92873	50250	50250	502047	502047	59.3	2.27	86.76	11	1820	15	247	1	0	0	0	98.01	0.02	Gradient Boost (General Model)	11	0.868	92873	303.933	1909507	0.59	1820	38
S0093_combined_bin.7	S0093	S28	Common wombat	illumina		d__Bacteria;p__Bacillota_A;c__Clostridia;o__Oscillospirales;f__Oscillospiraceae;g__Vescimonas;s__Vescimonas sp900313295	d__Bacteria;p__Bacillota_A;c__Clostridia;o__Oscillospirales;f__Oscillospiraceae;g__Vescimonas;s__Vescimonas sp900313295	o__Clostridiales (UID1212)	172	263	149	90.6	0.67	97.14	0.23	-6.54	0	1869957	0	37	37	77147	77147	50539	50539	144704	144704	59.4	1.46	86.78	11	1751	16	246	1	0	0	0	97.14	0.23	Gradient Boost (General Model)	11	0.868	77147	309.43	1869957	0.59	1751	37
S0009_combined_bin.52	S0009	S34	Southern hairy-nosed wombat	illumina		d__Bacteria;p__Bacillota_A;c__Clostridia;o__Oscillospirales;f__Oscillospiraceae;g__Vescimonas;s__Vescimonas sp945877515	d__Bacteria;p__Bacillota_A;c__Clostridia;o__Oscillospirales;f__Oscillospiraceae;g__Vescimonas;s__Vescimonas sp945877515	o__Clostridiales (UID1212)	172	263	149	91.95	6.77	98.88	4.16	-6.93	0	2122950	0	66	66	58394	58394	32165	32165	140271	140271	57.6	2.35	88.8	11	2068	14	236	13	0	0	0	98.88	4.16	Gradient Boost (General Model)	11	0.888	58394	304.355	2122950	0.58	2068	66
S0093_combined_bin.108	S0093	S28	Common wombat	illumina		d__Bacteria;p__Bacillota_A;c__Clostridia;o__Oscillospirales;f__Oscillospiraceae;g__Vescimonas;s__Vescimonas sp945877515	d__Bacteria;p__Bacillota_A;c__Clostridia;o__Oscillospirales;f__Oscillospiraceae;g__Vescimonas;s__Vescimonas sp945877515	o__Clostridiales (UID1212)	172	263	149	85.71	3.28	85.32	2.33	0.39	62.5	1680293	0	222	222	10739	10739	7568	7568	52296	52296	58.9	2.78	89.12	11	1747	39	216	8	0	0	0	85.32	2.33	Gradient Boost (General Model)	11	0.891	10739	286.122	1680293	0.59	1747	222
S9_bin.25	S9	S9	Southern hairy-nosed wombat	illumina		d__Bacteria;p__Bacillota_A;c__Clostridia;o__Oscillospirales;f__Oscillospiraceae;g__Vescimonas;s__Vescimonas sp945877515	d__Bacteria;p__Bacillota_A;c__Clostridia;o__Oscillospirales;f__Oscillospiraceae;g__Vescimonas;s__Vescimonas sp945877515	o__Clostridiales (UID1212)	172	263	149	89.93	0.67	91.85	0.36	-1.92	0	1786332	0	52	52	49939	49939	34352	34352	133396	133396	58	2.14	88.9	11	1764	21	241	1	0	0	0	91.85	0.36	Gradient Boost (General Model)	11	0.889	49939	300.568	1786332	0.58	1764	52
S2022_combined_bin.48	S2022	S27	Southern hairy-nosed wombat	illumina	Yes	d__Bacteria;p__Bacillota_A;c__Clostridia;o__Oscillospirales;f__QAMX01;g__QAMX01;s__QAMX01 sp003149835	d__Bacteria;p__Bacillota_A;c__Clostridia;o__Oscillospirales;f__QAMX01;g__QAMX01;s__QAMX01 sp003149835	o__Clostridiales (UID1212)	172	263	149	94.85	0	98.06	0.68	-3.21	0	2686700	0	84	84	45181	45181	31984	31984	103119	103119	57.6	2.47	84.6	11	2317	11	252	0	0	0	0	98.06	0.68	Gradient Boost (General Model)	11	0.846	45181	327.451	2686700	0.58	2317	84
S0009_combined_bin.95	S0009	S34	Southern hairy-nosed wombat	illumina		d__Bacteria;p__Bacillota_A;c__Clostridia;o__Oscillospirales;f__QAMX01;g__QAMX01;s__QAMX01 sp003149835	d__Bacteria;p__Bacillota_A;c__Clostridia;o__Oscillospirales;f__QAMX01;g__QAMX01;s__QAMX01 sp003149835	o__Clostridiales (UID1212)	172	263	149	71.62	1.96	75.95	2.97	-4.33	20	1922638	0	563	563	3798	3798	3414	3414	15646	15646	59.3	3.26	86.33	11	1990	70	188	5	0	0	0	75.95	2.97	Gradient Boost (General Model)	11	0.863	3798	278.33	1922638	0.59	1990	563
S0484_combined_bin.34	S0484	S26	Southern hairy-nosed wombat	illumina		d__Bacteria;p__Bacillota_A;c__Clostridia;o__Oscillospirales;f__QAMX01;g__QAMX01;s__QAMX01 sp003149835	d__Bacteria;p__Bacillota_A;c__Clostridia;o__Oscillospirales;f__QAMX01;g__QAMX01;s__QAMX01 sp003149835	o__Clostridiales (UID1212)	172	263	149	91.72	0.69	91.19	1.23	0.53	50	2442512	0	314	314	10633	10633	7778	7778	39403	39403	58.5	3.19	85.27	11	2251	17	244	2	0	0	0	91.19	1.23	Gradient Boost (General Model)	11	0.853	10633	308.851	2442512	0.58	2251	314
S0093_combined_bin.73	S0093	S28	Common wombat	illumina		d__Bacteria;p__Bacillota_A;c__Clostridia;o__Oscillospirales;f__Ruminococcaceae;g__;s__	d__Bacteria;p__Bacillota_A;c__Clostridia;o__Oscillospirales;f__Ruminococcaceae;g__;s__	o__Clostridiales (UID1212)	172	263	149	97.6	0.67	96.35	1	1.25	0	2671250	0	44	44	111550	111550	60710	60710	364597	364597	45.9	2.35	89.47	11	2513	6	253	4	0	0	0	96.35	1	Neural Network (Specific Model)	11	0.895	111550	317.484	2671250	0.46	2513	44
S10_bin.43	S10	S10	Lumholtz's tree kangaroo	illumina		d__Bacteria;p__Bacillota_A;c__Clostridia;o__Oscillospirales;f__Ruminococcaceae;g__;s__	d__Bacteria;p__Bacillota_A;c__Clostridia;o__Oscillospirales;f__Ruminococcaceae;g__UBA1762;s__	o__Clostridiales (UID1212)	172	261	147	80.67	2.52	75.74	5.71	4.93	33.33	2092298	0	356	356	7751	7751	5877	5877	27931	27931	59.4	3.17	89.94	11	2098	76	179	6	0	0	0	75.74	5.71	Gradient Boost (General Model)	11	0.899	7751	299.242	2092298	0.59	2098	356
S7500_combined_bin.66	S7500	S30	Mahogany glider	illumina	Yes	d__Bacteria;p__Bacillota_A;c__Clostridia;o__Oscillospirales;f__Ruminococcaceae;g__Anaerofilum;s__	d__Bacteria;p__Bacillota_A;c__Clostridia;o__Oscillospirales;f__Ruminococcaceae;g__Anaerofilum;s__	o__Clostridiales (UID1212)	172	261	147	95.92	1.59	97.31	0.58	-1.39	33.33	2921721	0	56	56	105811	105811	52173	52173	216519	216519	59.7	2.48	88.67	11	2585	8	250	3	0	0	0	97.31	0.58	Gradient Boost (General Model)	11	0.887	105811	334.53	2921721	0.6	2585	56
S16_bin.3	S16	S16	Yellow glider	illumina		d__Bacteria;p__Bacillota_A;c__Clostridia;o__Oscillospirales;f__Ruminococcaceae;g__Anaerofilum;s__	d__Bacteria;p__Bacillota_A;c__Clostridia;o__Oscillospirales;f__Ruminococcaceae;g__Anaerofilum;s__	o__Clostridiales (UID1212)	172	261	147	92.05	3.06	92.71	2.46	-0.66	20	2715731	0	337	337	11231	11231	8058	8058	55376	55376	60.3	2.86	88.86	11	2662	19	237	5	0	0	0	92.71	2.46	Gradient Boost (General Model)	11	0.888	11231	302.581	2715731	0.6	2662	337
S7877_combined_bin.66	S7877	S33	Lumholtz's tree kangaroo	illumina	Yes	d__Bacteria;p__Bacillota_A;c__Clostridia;o__Oscillospirales;f__Ruminococcaceae;g__CAG-115;s__	d__Bacteria;p__Bacillota_A;c__Clostridia;o__Oscillospirales;f__Ruminococcaceae;g__CAG-115;s__	o__Clostridiales (UID1212)	172	263	149	90.04	0.56	79.29	1.41	10.75	0	2070799	0	56	56	56591	56591	36978	36978	149248	149248	49.6	2.07	89.86	11	1908	22	239	2	0	0	0	79.29	1.41	Neural Network (Specific Model)	11	0.899	56591	325.501	2070799	0.5	1908	56
S10_bin.24	S10	S10	Lumholtz's tree kangaroo	illumina	Yes	d__Bacteria;p__Bacillota_A;c__Clostridia;o__Oscillospirales;f__Ruminococcaceae;g__CAG-353;s__	d__Bacteria;p__Bacillota_A;c__Clostridia;o__Oscillospirales;f__Ruminococcaceae;g__Huintestinicola;s__	o__Clostridiales (UID1212)	172	263	149	95.67	2.24	98.52	0.43	-2.85	50	2403255	0	101	101	31634	31634	23794	23794	88969	88969	44.4	1.97	88.81	11	2312	13	246	4	0	0	0	98.52	0.43	Gradient Boost (General Model)	11	0.888	31634	308.148	2403255	0.44	2312	101
S1_bin.33	S1	S1	Rufous bettong	illumina		d__Bacteria;p__Bacillota_A;c__Clostridia;o__Oscillospirales;f__Ruminococcaceae;g__CAG-353;s__CAG-353 sp900768995	d__Bacteria;p__Bacillota_A;c__Clostridia;o__Oscillospirales;f__Ruminococcaceae;g__Huintestinicola;s__Huintestinicola sp900768995	o__Clostridiales (UID1212)	172	263	149	92.62	2.35	86.77	1.05	5.85	0	2590949	0	70	70	74663	74663	37013	37013	169751	169751	46.7	2.09	89.17	11	2473	26	233	4	0	0	0	86.77	1.05	Neural Network (Specific Model)	11	0.892	74663	311.816	2590949	0.47	2473	70
S0463_combined_bin.21	S0463	S29	Mahogany glider	illumina	Yes	d__Bacteria;p__Bacillota_A;c__Clostridia;o__Oscillospirales;f__Ruminococcaceae;g__Faecalibacterium;s__	d__Bacteria;p__Bacillota_A;c__Clostridia;o__Oscillospirales;f__Ruminococcaceae;g__Faecalibacterium;s__	o__Clostridiales (UID1212)	172	261	147	97.28	0	99.75	0.11	-2.47	0	2452151	0	28	28	164992	164992	87576	87576	268821	268821	63	1.88	87.19	11	2270	5	256	0	0	0	0	99.75	0.11	Neural Network (Specific Model)	11	0.872	164992	314.43	2452151	0.63	2270	28
S7500_combined_bin.89	S7500	S30	Mahogany glider	illumina	Yes	d__Bacteria;p__Bacillota_A;c__Clostridia;o__Oscillospirales;f__Ruminococcaceae;g__Faecalibacterium;s__	d__Bacteria;p__Bacillota_A;c__Clostridia;o__Oscillospirales;f__Ruminococcaceae;g__Faecalibacterium;s__	o__Clostridiales (UID1212)	172	261	147	86.73	6.87	87.25	3.24	-0.52	0	2926206	0	612	612	6079	6079	4781	4781	58710	58710	59.9	4.88	87.66	11	3130	32	214	13	2	0	0	87.25	3.24	Neural Network (Specific Model)	11	0.876	6079	273.576	2926206	0.6	3130	612
S16_bin.36	S16	S16	Yellow glider	illumina		d__Bacteria;p__Bacillota_A;c__Clostridia;o__Oscillospirales;f__Ruminococcaceae;g__Faecalibacterium;s__	d__Bacteria;p__Bacillota_A;c__Clostridia;o__Oscillospirales;f__Ruminococcaceae;g__Faecalibacterium;s__	o__Clostridiales (UID1212)	172	261	147	92.52	0.68	89.19	0.11	3.33	0	2241003	0	46	46	74009	74009	48717	48717	173985	173985	63.4	1.97	87.14	11	2025	14	246	1	0	0	0	89.19	0.11	Neural Network (Specific Model)	11	0.871	74009	321.842	2241003	0.63	2025	46
S35_bin.33	S35	S35	Koala	illumina	Yes	d__Bacteria;p__Bacillota_A;c__Clostridia;o__Oscillospirales;f__Ruminococcaceae;g__Faeciplasma;s__	d__Bacteria;p__Bacillota_A;c__Clostridia;o__Oscillospirales;f__Ruminococcaceae;g__Faeciplasma;s__	o__Clostridiales (UID1212)	172	263	149	37.81	1.34	52.93	0.1	-15.12	0	769033	0	271	271	2933	2933	2837	2837	9341	9341	48.7	2.74	91.57	11	960	144	117	2	0	0	0	52.93	0.1	Gradient Boost (General Model)	11	0.915	2933	244.982	769033	0.49	960	271
S24_bin.17	S24	S24	Koala	illumina		d__Bacteria;p__Bacillota_A;c__Clostridia;o__Oscillospirales;f__Ruminococcaceae;g__Faeciplasma;s__	d__Bacteria;p__Bacillota_A;c__Clostridia;o__Oscillospirales;f__Ruminococcaceae;g__Faeciplasma;s__	k__Bacteria (UID203)	5449	104	58	46.55	0	55	0.25	-8.45	0	1278026	0	8	8	280536	280536	159753	159753	475640	475640	47.5	1.42	91.6	11	1225	73	31	0	0	0	0	55	0.25	Neural Network (Specific Model)	11	0.916	280536	319.122	1278026	0.47	1225	8
S0484_combined_bin.11	S0484	S26	Southern hairy-nosed wombat	illumina		d__Bacteria;p__Bacillota_A;c__Clostridia;o__Oscillospirales;f__Ruminococcaceae;g__Faeciplasma;s__Faeciplasma sp002491605	d__Bacteria;p__Bacillota_A;c__Clostridia;o__Oscillospirales;f__Ruminococcaceae;g__Faeciplasma;s__Faeciplasma sp002491605	o__Clostridiales (UID1212)	172	263	149	75.7	0.67	74.72	2.68	0.98	0	1437488	0	385	385	4239	4239	3733	3733	15698	15698	44.8	1.68	87.4	11	1538	86	172	5	0	0	0	74.72	2.68	Gradient Boost (General Model)	11	0.874	4239	272.644	1437488	0.45	1538	385
S0093_combined_bin.65	S0093	S28	Common wombat	illumina	Yes	d__Bacteria;p__Bacillota_A;c__Clostridia;o__Oscillospirales;f__Ruminococcaceae;g__Firm-04;s__	d__Bacteria;p__Bacillota_A;c__Clostridia;o__Oscillospirales;f__Ruminococcaceae;g__Firm-04;s__	o__Clostridiales (UID1212)	172	263	149	98.32	0.67	91.24	1.4	7.08	0	3272396	0	130	130	43558	43558	25172	25172	210887	210887	54.8	3.67	88.75	11	2830	13	249	1	0	0	0	91.24	1.4	Neural Network (Specific Model)	11	0.887	43558	342.647	3272396	0.55	2830	130
S0009_combined_bin.51	S0009	S34	Southern hairy-nosed wombat	illumina	Yes	d__Bacteria;p__Bacillota_A;c__Clostridia;o__Oscillospirales;f__Ruminococcaceae;g__Firm-04;s__Firm-04 sp001940925	d__Bacteria;p__Bacillota_A;c__Clostridia;o__Oscillospirales;f__Ruminococcaceae;g__Firm-04;s__Firm-04 sp001940925	o__Clostridiales (UID1212)	172	263	149	99.33	0	96.99	1.12	2.34	0	3514018	0	43	43	106781	106781	81721	81721	269100	269100	55.3	1.37	88.42	11	3007	1	262	0	0	0	0	96.99	1.12	Neural Network (Specific Model)	11	0.884	106781	345.004	3514018	0.55	3007	43
S0093_combined_bin.150	S0093	S28	Common wombat	illumina		d__Bacteria;p__Bacillota_A;c__Clostridia;o__Oscillospirales;f__Ruminococcaceae;g__Firm-04;s__Firm-04 sp001940925	d__Bacteria;p__Bacillota_A;c__Clostridia;o__Oscillospirales;f__Ruminococcaceae;g__Firm-04;s__Firm-04 sp001940925	o__Clostridiales (UID1212)	172	263	149	99.33	0.67	95.15	1.46	4.18	0	3684659	0	72	72	93188	93188	51175	51175	210690	210690	55.1	2.36	88.57	11	3167	1	261	1	0	0	0	95.15	1.46	Neural Network (Specific Model)	11	0.886	93188	344.125	3684659	0.55	3167	72
S0009_combined_bin.58	S0009	S34	Southern hairy-nosed wombat	illumina	Yes	d__Bacteria;p__Bacillota_A;c__Clostridia;o__Oscillospirales;f__Ruminococcaceae;g__Firm-04;s__Firm-04 sp017518255	d__Bacteria;p__Bacillota_A;c__Clostridia;o__Oscillospirales;f__Ruminococcaceae;g__Firm-04;s__Firm-04 sp017518255	o__Clostridiales (UID1212)	172	263	149	93.74	0	96.93	0.22	-3.19	0	2695073	0	111	111	42550	42550	24279	24279	123855	123855	51.5	1.52	88.8	11	2301	12	251	0	0	0	0	96.93	0.22	Gradient Boost (General Model)	11	0.888	42550	347.403	2695073	0.52	2301	111
S13_bin.27	S13	S13	Squirrel glider	illumina	Yes	d__Bacteria;p__Bacillota_A;c__Clostridia;o__Oscillospirales;f__Ruminococcaceae;g__Gemmiger;s__	d__Bacteria;p__Bacillota_A;c__Clostridia;o__Oscillospirales;f__Ruminococcaceae;g__Gemmiger;s__	o__Clostridiales (UID1212)	172	261	147	93.79	2.27	91.56	4.28	2.23	50	2498721	0	153	153	25804	25804	16331	16331	79966	79966	59.5	2.33	90.46	11	2393	36	221	4	0	0	0	91.56	4.28	Neural Network (Specific Model)	11	0.905	25804	315.306	2498721	0.59	2393	153
S16_bin.23	S16	S16	Yellow glider	illumina	Yes	d__Bacteria;p__Bacillota_A;c__Clostridia;o__Oscillospirales;f__Ruminococcaceae;g__Gemmiger;s__	d__Bacteria;p__Bacillota_A;c__Clostridia;o__Oscillospirales;f__Ruminococcaceae;g__Gemmiger;s__	o__Clostridiales (UID1212)	172	261	147	86.39	0.06	84.79	0.25	1.6	100	2368324	0	72	72	71653	71653	32893	32893	193685	193685	63.5	2.47	85.83	11	2084	28	232	1	0	0	0	84.79	0.25	Neural Network (Specific Model)	11	0.858	71653	325.608	2368324	0.63	2084	72
S19_bin.21	S19	S19	Squirrel glider	illumina	Yes	d__Bacteria;p__Bacillota_A;c__Clostridia;o__Oscillospirales;f__Ruminococcaceae;g__Gemmiger;s__	d__Bacteria;p__Bacillota_A;c__Clostridia;o__Oscillospirales;f__Ruminococcaceae;g__Gemmiger;s__	o__Clostridiales (UID1212)	172	261	147	56.83	0.02	60.84	0.7	-4.01	0	1517390	0	10	10	286817	286817	151739	151739	553116	553116	57.1	1.3	91.02	11	1508	96	164	1	0	0	0	60.84	0.7	Neural Network (Specific Model)	11	0.91	286817	305.814	1517390	0.57	1508	10
S0463_combined_bin.58	S0463	S29	Mahogany glider	illumina		d__Bacteria;p__Bacillota_A;c__Clostridia;o__Oscillospirales;f__Ruminococcaceae;g__Gemmiger;s__	d__Bacteria;p__Bacillota_A;c__Clostridia;o__Oscillospirales;f__Ruminococcaceae;g__Gemmiger;s__	o__Clostridiales (UID1212)	172	261	147	97.28	0.34	96.73	1.97	0.55	100	2573378	0	263	263	15983	15983	9784	9784	47952	47952	63.3	3.68	86.18	11	2422	4	256	1	0	0	0	96.73	1.97	Neural Network (Specific Model)	11	0.862	15983	305.697	2573378	0.63	2422	263
S15_bin.22	S15	S15	Squirrel glider	illumina		d__Bacteria;p__Bacillota_A;c__Clostridia;o__Oscillospirales;f__Ruminococcaceae;g__Gemmiger;s__	d__Bacteria;p__Bacillota_A;c__Clostridia;o__Oscillospirales;f__Ruminococcaceae;g__Gemmiger;s__	o__Clostridiales (UID1212)	172	261	147	92.1	0.72	87.48	3.49	4.62	33.33	2594046	0	241	241	16704	16704	10763	10763	59744	59744	59.6	2.28	90.48	11	2511	16	242	3	0	0	0	87.48	3.49	Neural Network (Specific Model)	11	0.905	16704	312.015	2594046	0.6	2511	241
S23_bin.7	S23	S23	Squirrel glider	illumina		d__Bacteria;p__Bacillota_A;c__Clostridia;o__Oscillospirales;f__Ruminococcaceae;g__Gemmiger;s__Gemmiger sp900545545	d__Bacteria;p__Bacillota_A;c__Clostridia;o__Oscillospirales;f__Ruminococcaceae;g__Gemmiger;s__Gemmiger sp900545545	o__Clostridiales (UID1212)	172	261	147	75.51	0	85.92	2.5	-10.41	0	2465743	0	65	65	72363	72363	37934	37934	326763	326763	59.9	2.07	90.68	11	2220	47	214	0	0	0	0	85.92	2.5	Gradient Boost (General Model)	11	0.907	72363	336.145	2465743	0.6	2220	65
S2022_combined_bin.4	S2022	S27	Southern hairy-nosed wombat	illumina	Yes	d__Bacteria;p__Bacillota_A;c__Clostridia;o__Oscillospirales;f__Ruminococcaceae;g__HUN007;s__	d__Bacteria;p__Bacillota_A;c__Clostridia;o__Oscillospirales;f__Ruminococcaceae;g__HUN007;s__	o__Clostridiales (UID1212)	172	263	149	98.66	2.24	99.97	2.6	-1.31	0	3764684	0	191	191	31967	31967	19710	19710	116345	116345	36.1	1.87	86.29	11	3225	3	256	4	0	0	0	99.97	2.6	Neural Network (Specific Model)	11	0.863	31967	336.228	3764684	0.36	3225	191
S0484_combined_bin.46	S0484	S26	Southern hairy-nosed wombat	illumina		d__Bacteria;p__Bacillota_A;c__Clostridia;o__Oscillospirales;f__Ruminococcaceae;g__HUN007;s__	d__Bacteria;p__Bacillota_A;c__Clostridia;o__Oscillospirales;f__Ruminococcaceae;g__HUN007;s__	o__Clostridiales (UID1212)	172	263	149	98.66	1.57	99.98	2.78	-1.32	0	3938114	0	289	289	22183	22183	13626	13626	69714	69714	36.3	1.93	86.54	11	3428	3	257	3	0	0	0	99.98	2.78	Neural Network (Specific Model)	11	0.865	22183	331.846	3938114	0.36	3428	289
S35_bin.26	S35	S35	Koala	illumina	Yes	d__Bacteria;p__Bacillota_A;c__Clostridia;o__Oscillospirales;f__Ruminococcaceae;g__Massiliimalia;s__	d__Bacteria;p__Bacillota_A;c__Clostridia;o__Oscillospirales;f__Ruminococcaceae;g__Massiliimalia;s__	o__Clostridiales (UID1212)	172	263	149	95.3	0	95.84	0.09	-0.54	0	2167604	0	339	339	8674	8674	6394	6394	32068	32068	47.8	2.8	84.38	11	2126	7	256	0	0	0	0	95.84	0.09	Gradient Boost (General Model)	11	0.844	8674	287.406	2167604	0.48	2126	339
S21_bin.60	S21	S21	Long-nosed potaroo	illumina		d__Bacteria;p__Bacillota_A;c__Clostridia;o__Oscillospirales;f__Ruminococcaceae;g__Massiliimalia;s__Massiliimalia sp900752435	d__Bacteria;p__Bacillota_A;c__Clostridia;o__Oscillospirales;f__Ruminococcaceae;g__Massiliimalia;s__Massiliimalia sp900752435	o__Clostridiales (UID1212)	172	263	149	64.34	0.84	59.49	0.68	4.85	50	1440093	0	483	483	3172	3172	2981	2981	12754	12754	49.2	3.32	88.59	11	1749	104	157	2	0	0	0	59.49	0.68	Neural Network (Specific Model)	11	0.886	3172	243.655	1440093	0.49	1749	483
S7_bin.74	S7	S7	Northern brown bandicoot	illumina	Yes	d__Bacteria;p__Bacillota_A;c__Clostridia;o__Oscillospirales;f__Ruminococcaceae;g__Negativibacillus;s__	d__Bacteria;p__Bacillota_A;c__Clostridia;o__Oscillospirales;f__Ruminococcaceae;g__Negativibacillus;s__	o__Clostridiales (UID1212)	172	263	149	62.2	3.02	63.61	1.01	-1.41	16.67	1213312	0	309	309	4413	4413	3926	3926	24763	24763	48.9	2.06	84.47	11	1343	101	156	6	0	0	0	63.61	1.01	Gradient Boost (General Model)	11	0.844	4413	254.664	1213312	0.49	1343	309
S5_bin.31	S5	S5	Northern brown bandicoot	illumina	Yes	d__Bacteria;p__Bacillota_A;c__Clostridia;o__Oscillospirales;f__Ruminococcaceae;g__RGIG3102;s__	d__Bacteria;p__Bacillota_A;c__Clostridia;o__Oscillospirales;f__Ruminococcaceae;g__RGIG3102;s__	o__Clostridiales (UID1212)	172	263	149	88.82	1.57	87.42	1.17	1.4	66.67	1656385	0	251	251	9282	9282	6599	6599	37421	37421	45.4	2.42	89.45	11	1809	31	229	3	0	0	0	87.42	1.17	Gradient Boost (General Model)	11	0.894	9282	273.354	1656385	0.45	1809	251
S7_bin.93	S7	S7	Northern brown bandicoot	illumina		d__Bacteria;p__Bacillota_A;c__Clostridia;o__Oscillospirales;f__Ruminococcaceae;g__RGIG3102;s__	d__Bacteria;p__Bacillota_A;c__Clostridia;o__Oscillospirales;f__Ruminococcaceae;g__RGIG3102;s__	o__Clostridiales (UID1212)	172	263	149	67.03	0.84	67.96	2.58	-0.93	100	1384817	0	338	338	4761	4761	4097	4097	23905	23905	46	2.76	89.34	11	1600	102	159	2	0	0	0	67.96	2.58	Gradient Boost (General Model)	11	0.893	4761	258.157	1384817	0.46	1600	338
S5_bin.46	S5	S5	Northern brown bandicoot	illumina		d__Bacteria;p__Bacillota_A;c__Clostridia;o__Oscillospirales;f__Ruminococcaceae;g__Ruminiclostridium_E;s__Ruminiclostridium_E siraeum	d__Bacteria;p__Bacillota_A;c__Clostridia;o__Oscillospirales;f__Ruminococcaceae;g__Ruminiclostridium_E;s__Ruminiclostridium_E siraeum	o__Clostridiales (UID1212)	172	263	149	78.73	2.01	79.99	1.81	-1.26	0	2086400	0	497	497	5081	5081	4197	4197	24002	24002	45.2	2.01	89.2	11	2219	73	181	9	0	0	0	79.99	1.81	Neural Network (Specific Model)	11	0.892	5081	279.954	2086400	0.45	2219	497
S0484_combined_bin.16	S0484	S26	Southern hairy-nosed wombat	illumina	Yes	d__Bacteria;p__Bacillota_A;c__Clostridia;o__Oscillospirales;f__Ruminococcaceae;g__Ruminiclostridium_E;s__Ruminiclostridium_E sp900556525	d__Bacteria;p__Bacillota_A;c__Clostridia;o__Oscillospirales;f__Ruminococcaceae;g__Ruminiclostridium_E;s__Ruminiclostridium_E sp900556525	o__Clostridiales (UID1212)	172	263	149	97.32	0	99.99	0	-2.67	0	2578700	0	96	96	44477	44477	26861	26861	178547	178547	48.3	2.64	88.28	11	2391	5	258	0	0	0	0	99.99	0	Neural Network (Specific Model)	11	0.883	44477	318.041	2578700	0.48	2391	96
S0009_combined_bin.20	S0009	S34	Southern hairy-nosed wombat	illumina		d__Bacteria;p__Bacillota_A;c__Clostridia;o__Oscillospirales;f__Ruminococcaceae;g__Ruminiclostridium_E;s__Ruminiclostridium_E sp900556525	d__Bacteria;p__Bacillota_A;c__Clostridia;o__Oscillospirales;f__Ruminococcaceae;g__Ruminiclostridium_E;s__Ruminiclostridium_E sp900556525	o__Clostridiales (UID1212)	172	263	149	56.83	0.67	59.95	1.66	-3.12	0	1375650	0	474	474	3089	3089	2902	2902	10064	10064	49.2	2.75	91.08	11	1590	124	138	1	0	0	0	59.95	1.66	Neural Network (Specific Model)	11	0.91	3089	263.154	1375650	0.49	1590	474
S2022_combined_bin.84	S2022	S27	Southern hairy-nosed wombat	illumina		d__Bacteria;p__Bacillota_A;c__Clostridia;o__Oscillospirales;f__Ruminococcaceae;g__Ruminiclostridium_E;s__Ruminiclostridium_E sp900556525	d__Bacteria;p__Bacillota_A;c__Clostridia;o__Oscillospirales;f__Ruminococcaceae;g__Ruminiclostridium_E;s__Ruminiclostridium_E sp900556525	k__Bacteria (UID203)	5449	104	58	72.41	0	85.52	0	-13.11	0	2099229	0	85	85	41499	41499	24696	24696	115258	115258	49	1.92	87.95	11	1923	52	52	0	0	0	0	85.52	0	Gradient Boost (General Model)	11	0.879	41499	320.678	2099229	0.49	1923	85
S0484_combined_bin.100	S0484	S26	Southern hairy-nosed wombat	illumina	Yes	d__Bacteria;p__Bacillota_A;c__Clostridia;o__Oscillospirales;f__Ruminococcaceae;g__Ruminococcus;s__	d__Bacteria;p__Bacillota_A;c__Clostridia;o__Oscillospirales;f__Ruminococcaceae;g__Ruminococcus;s__	o__Clostridiales (UID1212)	172	263	149	86.09	0.34	79.65	2.02	6.44	0	1935377	0	399	399	5901	5901	4850	4850	27654	27654	46.2	2.16	90.15	11	1938	51	211	1	0	0	0	79.65	2.02	Neural Network (Specific Model)	11	0.901	5901	300.598	1935377	0.46	1938	399
S0484_combined_bin.54	S0484	S26	Southern hairy-nosed wombat	illumina	Yes	d__Bacteria;p__Bacillota_A;c__Clostridia;o__Oscillospirales;f__Ruminococcaceae;g__Ruminococcus;s__	d__Bacteria;p__Bacillota_A;c__Clostridia;o__Oscillospirales;f__Ruminococcaceae;g__Ruminococcus;s__	o__Clostridiales (UID1212)	172	263	149	86.25	2.25	77.77	5.01	8.48	30	2225999	0	574	574	4447	4447	3878	3878	22999	22999	39.6	2.16	87.92	11	2283	37	216	10	0	0	0	77.77	5.01	Neural Network (Specific Model)	11	0.879	4447	286.256	2225999	0.4	2283	574
S35_bin.25	S35	S35	Koala	illumina	Yes	d__Bacteria;p__Bacillota_A;c__Clostridia;o__Oscillospirales;f__Ruminococcaceae;g__Ruminococcus;s__	d__Bacteria;p__Bacillota_A;c__Clostridia;o__Oscillospirales;f__Ruminococcaceae;g__Ruminococcus;s__	o__Clostridiales (UID1212)	172	263	149	82.55	0	68.74	0.09	13.81	0	1372103	0	149	149	12849	12849	9208	9208	49897	49897	44.1	2.13	87.58	11	1425	72	191	0	0	0	0	68.74	0.09	Neural Network (Specific Model)	11	0.876	12849	281.625	1372103	0.44	1425	149
S8_bin.85	S8	S8	Long-nosed potaroo	illumina	Yes	d__Bacteria;p__Bacillota_A;c__Clostridia;o__Oscillospirales;f__Ruminococcaceae;g__Ruminococcus;s__	d__Bacteria;p__Bacillota_A;c__Clostridia;o__Oscillospirales;f__Ruminococcaceae;g__Ruminococcus;s__	o__Clostridiales (UID1212)	172	263	149	51.01	0	49.45	0.1	1.56	0	1268361	0	12	12	162038	162038	105696	105696	453944	453944	39	2.42	91.6	11	1237	97	166	0	0	0	0	49.45	0.1	Neural Network (Specific Model)	11	0.916	162038	313.576	1268361	0.39	1237	12
S0093_combined_bin.31	S0093	S28	Common wombat	illumina		d__Bacteria;p__Bacillota_A;c__Clostridia;o__Oscillospirales;f__Ruminococcaceae;g__Ruminococcus;s__	d__Bacteria;p__Bacillota_A;c__Clostridia;o__Oscillospirales;f__Ruminococcaceae;g__Ruminococcus;s__Ruminococcus sp946415235	o__Clostridiales (UID1212)	172	263	149	67.79	0	70.02	0.23	-2.23	0	1936945	0	28	28	102662	102662	69176	69176	309048	309048	47.5	1.03	88.64	11	1714	66	197	0	0	0	0	70.02	0.23	Neural Network (Specific Model)	11	0.886	102662	334.319	1936945	0.47	1714	28
S9_bin.6	S9	S9	Southern hairy-nosed wombat	illumina		d__Bacteria;p__Bacillota_A;c__Clostridia;o__Oscillospirales;f__Ruminococcaceae;g__Ruminococcus;s__Ruminococcus sp015066935	d__Bacteria;p__Bacillota_A;c__Clostridia;o__Oscillospirales;f__Ruminococcaceae;g__Ruminococcus;s__Ruminococcus sp015066935	o__Clostridiales (UID1212)	172	263	149	53.69	0	47.11	0.17	6.58	0	1105607	0	26	26	52317	52317	42523	42523	171081	171081	45.8	1.49	88.77	11	983	96	167	0	0	0	0	47.11	0.17	Neural Network (Specific Model)	11	0.888	52317	333.126	1105607	0.46	983	26
S0340_combined_bin.2	S0340	S31	Red-legged pademelon	illumina		d__Bacteria;p__Bacillota_A;c__Clostridia;o__Oscillospirales;f__Ruminococcaceae;g__Ruminococcus;s__Ruminococcus sp017397925	d__Bacteria;p__Bacillota_A;c__Clostridia;o__Oscillospirales;f__Ruminococcaceae;g__Ruminococcus;s__Ruminococcus sp017397925	o__Clostridiales (UID1212)	172	263	149	77.18	0	64.82	0.34	12.36	0	1564606	0	31	31	76708	76708	50471	50471	161163	161163	42.1	0.71	88.43	11	1428	51	212	0	0	0	0	64.82	0.34	Neural Network (Specific Model)	11	0.884	76708	323.312	1564606	0.42	1428	31
S0340_combined_bin.105	S0340	S31	Red-legged pademelon	illumina		d__Bacteria;p__Bacillota_A;c__Clostridia;o__Oscillospirales;f__Ruminococcaceae;g__Ruminococcus;s__Ruminococcus sp017513795	d__Bacteria;p__Bacillota_A;c__Clostridia;o__Oscillospirales;f__Ruminococcaceae;g__Ruminococcus;s__Ruminococcus sp017513795	o__Clostridiales (UID1212)	172	263	149	76.85	0	70.7	1.53	6.15	0	1598309	0	34	34	63739	63739	47009	47009	167231	167231	43.8	1.19	89	11	1412	49	214	0	0	0	0	70.7	1.53	Neural Network (Specific Model)	11	0.89	63739	336.246	1598309	0.44	1412	34
S10_bin.46	S10	S10	Lumholtz's tree kangaroo	illumina		d__Bacteria;p__Bacillota_A;c__Clostridia;o__Oscillospirales;f__Ruminococcaceae;g__Ruminococcus;s__Ruminococcus sp017622635	d__Bacteria;p__Bacillota_A;c__Clostridia;o__Oscillospirales;f__Ruminococcaceae;g__Ruminococcus;s__Ruminococcus sp017622635	o__Clostridiales (UID1212)	172	263	149	71.86	0.67	63.96	3.78	7.9	0	1742631	0	456	456	4407	4407	3821	3821	24517	24517	39.8	2.18	91.24	11	2023	97	165	1	0	0	0	63.96	3.78	Neural Network (Specific Model)	11	0.912	4407	262.399	1742631	0.4	2023	456
S21_bin.98	S21	S21	Long-nosed potaroo	illumina		d__Bacteria;p__Bacillota_A;c__Clostridia;o__Oscillospirales;f__Ruminococcaceae;g__Ruminococcus;s__Ruminococcus sp021769725	d__Bacteria;p__Bacillota_A;c__Clostridia;o__Oscillospirales;f__Ruminococcaceae;g__Ruminococcus;s__Ruminococcus sp021769725	o__Clostridiales (UID1212)	172	263	149	88.11	1.23	79.76	0.05	8.35	0	1951619	0	305	305	8706	8706	6398	6398	36675	36675	43.2	1.87	90.61	11	1983	50	210	3	0	0	0	79.76	0.05	Neural Network (Specific Model)	11	0.906	8706	297.693	1951619	0.43	1983	305
S0093_combined_bin.21	S0093	S28	Common wombat	illumina		d__Bacteria;p__Bacillota_A;c__Clostridia;o__Oscillospirales;f__Ruminococcaceae;g__Ruminococcus;s__Ruminococcus sp900752785	d__Bacteria;p__Bacillota_A;c__Clostridia;o__Oscillospirales;f__Ruminococcaceae;g__Ruminococcus;s__Ruminococcus sp900752785	o__Clostridiales (UID1212)	172	263	149	92.99	1.57	85.22	1.92	7.77	50	2165055	0	344	344	8605	8605	6293	6293	33537	33537	42.5	2.21	88.38	11	2191	40	219	4	0	0	0	85.22	1.92	Neural Network (Specific Model)	11	0.884	8605	291.541	2165055	0.43	2191	344
S11_bin.8	S11	S11	Southern hairy-nosed wombat	illumina	Yes	d__Bacteria;p__Bacillota_A;c__Clostridia;o__Oscillospirales;f__Ruminococcaceae;g__Ruminococcus;s__Ruminococcus sp910584195	d__Bacteria;p__Bacillota_A;c__Clostridia;o__Oscillospirales;f__Ruminococcaceae;g__Ruminococcus;s__Ruminococcus sp910584195	o__Clostridiales (UID1212)	172	263	149	98.66	0	99.16	0.77	-0.5	0	2826641	0	92	92	105835	105835	30724	30724	237351	237351	41.2	3.71	88.23	11	2596	3	260	0	0	0	0	99.16	0.77	Neural Network (Specific Model)	11	0.882	105835	320.772	2826641	0.41	2596	92
S1_bin.25	S1	S1	Rufous bettong	illumina		d__Bacteria;p__Bacillota_A;c__Clostridia;o__Oscillospirales;f__Ruminococcaceae;g__Ruminococcus;s__Ruminococcus sp910584195	d__Bacteria;p__Bacillota_A;c__Clostridia;o__Oscillospirales;f__Ruminococcaceae;g__Ruminococcus;s__Ruminococcus sp910584195	o__Clostridiales (UID1212)	172	263	149	69.02	2.15	63.36	2.85	5.66	16.67	1884293	0	648	648	3051	3051	2907	2907	11741	11741	41.9	2.51	88.67	11	2264	101	156	6	0	0	0	63.36	2.85	Gradient Boost (General Model)	11	0.886	3051	246.519	1884293	0.42	2264	648
S17_bin.27	S17	S17	Greater glider	illumina	Yes	d__Bacteria;p__Bacillota_A;c__Clostridia;o__Oscillospirales;f__Ruminococcaceae;g__Ruminococcus_C;s__	d__Bacteria;p__Bacillota_A;c__Clostridia;o__Oscillospirales;f__Ruminococcaceae;g__Ruminococcus_C;s__	o__Clostridiales (UID1212)	172	263	149	94.63	0	98.54	0.85	-3.91	0	1409748	0	16	16	181731	181731	88109	88109	312280	312280	48.2	1.59	93.37	11	1203	14	249	0	0	0	0	98.54	0.85	Gradient Boost (General Model)	11	0.934	181731	365.387	1409748	0.48	1203	16
S14_bin.54	S14	S14	Greater glider	illumina		d__Bacteria;p__Bacillota_A;c__Clostridia;o__Oscillospirales;f__Ruminococcaceae;g__Ruminococcus_C;s__	d__Bacteria;p__Bacillota_A;c__Clostridia;o__Oscillospirales;f__Ruminococcaceae;g__Ruminococcus_C;s__	o__Clostridiales (UID1212)	172	263	149	73.83	0	80.95	0.68	-7.12	0	1140433	0	9	9	181954	181954	126714	126714	413049	413049	47.8	0.98	93.58	11	994	59	204	0	0	0	0	80.95	0.68	Gradient Boost (General Model)	11	0.936	181954	358.528	1140433	0.48	994	9
S0340_combined_bin.74	S0340	S31	Red-legged pademelon	illumina	Yes	d__Bacteria;p__Bacillota_A;c__Clostridia;o__Oscillospirales;f__Ruminococcaceae;g__Ruminococcus_D;s__	d__Bacteria;p__Bacillota_A;c__Clostridia;o__Oscillospirales;f__Ruminococcaceae;g__FB2012;s__FB2012 sp030533265	o__Clostridiales (UID1212)	172	260	146	66.83	2.11	61.49	6.89	5.34	5.88	970469	0	239	239	4669	4669	4060	4060	17298	17298	40.3	1.55	91.89	11	1042	101	150	5	4	0	0	61.49	6.89	Neural Network (Specific Model)	11	0.919	4669	285.596	970469	0.4	1042	239
S7_bin.75	S7	S7	Northern brown bandicoot	illumina	Yes	d__Bacteria;p__Bacillota_A;c__Clostridia;o__Oscillospirales;f__Ruminococcaceae;g__Ruminococcus_D;s__	d__Bacteria;p__Bacillota_A;c__Clostridia;o__Oscillospirales;f__Ruminococcaceae;g__FB2012;s__	o__Clostridiales (UID1212)	172	263	149	50.34	0.67	53.63	1.3	-3.29	0	1171066	0	16	16	182502	182502	73191	73191	266176	266176	34.9	1.41	87.41	11	1140	104	158	1	0	0	0	53.63	1.3	Neural Network (Specific Model)	11	0.874	182502	299.644	1171066	0.35	1140	16
S0093_combined_bin.85	S0093	S28	Common wombat	illumina		d__Bacteria;p__Bacillota_A;c__Clostridia;o__Oscillospirales;f__Ruminococcaceae;g__Ruminococcus_D;s__	d__Bacteria;p__Bacillota_A;c__Clostridia;o__Oscillospirales;f__Ruminococcaceae;g__Hominimerdicola;s__	o__Clostridiales (UID1212)	172	260	146	65.07	0	79.06	0.31	-13.99	0	2046787	0	46	46	69525	69525	44495	44495	118975	118975	48.4	1.42	88.18	11	1881	78	182	0	0	0	0	79.06	0.31	Neural Network (Specific Model)	11	0.882	69525	320.249	2046787	0.48	1881	46
S0332_combined_bin.44	S0332	S25	Koala	illumina		d__Bacteria;p__Bacillota_A;c__Clostridia;o__Oscillospirales;f__Ruminococcaceae;g__Ruminococcus_D;s__Ruminococcus_D sp021199375	d__Bacteria;p__Bacillota_A;c__Clostridia;o__Oscillospirales;f__Ruminococcaceae;g__YE71;s__YE71 sp021199375	o__Clostridiales (UID1212)	172	263	149	83.89	0	85.21	1.12	-1.32	0	1951923	0	25	25	104890	104890	78076	78076	369239	369239	42.1	2.04	89.45	11	1785	35	228	0	0	0	0	85.21	1.12	Neural Network (Specific Model)	11	0.894	104890	326.569	1951923	0.42	1785	25
S0009_combined_bin.96	S0009	S34	Southern hairy-nosed wombat	illumina		d__Bacteria;p__Bacillota_A;c__Clostridia;o__Oscillospirales;f__Ruminococcaceae;g__Ruminococcus_D;s__Ruminococcus_D sp900314975	d__Bacteria;p__Bacillota_A;c__Clostridia;o__Oscillospirales;f__Ruminococcaceae;g__Hominimerdicola;s__Hominimerdicola sp900314975	o__Clostridiales (UID1212)	172	260	146	73.29	0	84.54	0.66	-11.25	0	2445673	0	65	65	77124	77124	37625	37625	264121	264121	47.9	1.93	88.51	11	2255	63	197	0	0	0	0	84.54	0.66	Neural Network (Specific Model)	11	0.885	77124	320.448	2445673	0.48	2255	65
S0009_combined_bin.68	S0009	S34	Southern hairy-nosed wombat	illumina		d__Bacteria;p__Bacillota_A;c__Clostridia;o__Oscillospirales;f__Ruminococcaceae;g__Ruminococcus_F;s__Ruminococcus_F champanellensis	d__Bacteria;p__Bacillota_A;c__Clostridia;o__Oscillospirales;f__Ruminococcaceae;g__Ruminococcus_F;s__Ruminococcus_F champanellensis	o__Clostridiales (UID1212)	172	263	149	95.36	0	86.08	0.59	9.28	0	2082580	0	182	182	16079	16079	11442	11442	65382	65382	54.4	2.67	90.1	11	1983	10	253	0	0	0	0	86.08	0.59	Neural Network (Specific Model)	11	0.901	16079	315.95	2082580	0.54	1983	182
S0093_combined_bin.72	S0093	S28	Common wombat	illumina		d__Bacteria;p__Bacillota_A;c__Clostridia;o__Oscillospirales;f__Ruminococcaceae;g__Ruthenibacterium;s__Ruthenibacterium lactatiformans	d__Bacteria;p__Bacillota_A;c__Clostridia;o__Oscillospirales;f__Ruminococcaceae;g__Ruthenibacterium;s__Ruthenibacterium lactatiformans	o__Clostridiales (UID1212)	172	261	147	92.7	3.05	94.84	5.61	-2.14	10	3442450	0	375	375	13950	13950	9179	9179	41911	41911	58.3	3.71	87.65	11	3428	19	232	10	0	0	0	94.84	5.61	Gradient Boost (General Model)	11	0.876	13950	293.803	3442450	0.58	3428	375
S7500_combined_bin.2	S7500	S30	Mahogany glider	illumina		d__Bacteria;p__Bacillota_A;c__Clostridia;o__Oscillospirales;f__Ruminococcaceae;g__Ruthenibacterium;s__Ruthenibacterium lactatiformans	d__Bacteria;p__Bacillota_A;c__Clostridia;o__Oscillospirales;f__Ruminococcaceae;g__Ruthenibacterium;s__Ruthenibacterium lactatiformans	o__Clostridiales (UID1212)	172	261	147	69.22	4.35	75.54	6.06	-6.32	0	2291276	0	719	719	3410	3410	3186	3186	16036	16036	59.9	3.21	88.79	11	2608	69	182	10	0	0	0	75.54	6.06	Neural Network (Specific Model)	11	0.888	3410	260.434	2291276	0.6	2608	719
S37_bin.17	S37	S37	Rufous bettong	illumina		d__Bacteria;p__Bacillota_A;c__Clostridia;o__Oscillospirales;f__Ruminococcaceae;g__Ruthenibacterium;s__Ruthenibacterium sp905212515	d__Bacteria;p__Bacillota_A;c__Clostridia;o__Oscillospirales;f__Ruminococcaceae;g__Ruthenibacterium;s__Ruthenibacterium sp905212515	k__Bacteria (UID203)	5449	102	56	49.59	0	57.95	3.02	-8.36	0	2435570	0	713	713	3784	3784	3415	3415	19071	19071	62.5	3.22	90.54	11	2782	66	36	0	0	0	0	57.95	3.02	Gradient Boost (General Model)	11	0.905	3784	264.553	2435570	0.62	2782	713
S24_bin.34	S24	S24	Koala	illumina		d__Bacteria;p__Bacillota_A;c__Clostridia;o__Oscillospirales;f__Ruminococcaceae;g__UBA1394;s__UBA1394 sp900066845	d__Bacteria;p__Bacillota_A;c__Clostridia;o__Oscillospirales;f__Ruminococcaceae;g__Porcipelethomonas;s__Porcipelethomonas ammoniilytica	o__Clostridiales (UID1212)	172	263	149	88.32	0	86.45	2.99	1.87	0	2039480	0	315	315	9001	9001	6474	6474	37079	37079	37.8	2.55	89.64	11	2173	43	220	0	0	0	0	86.45	2.99	Neural Network (Specific Model)	11	0.896	9001	280.983	2039480	0.38	2173	315
S13_bin.20	S13	S13	Squirrel glider	illumina		d__Bacteria;p__Bacillota_A;c__Clostridia;o__Oscillospirales;f__Ruminococcaceae;g__UBA3818;s__UBA3818 sp900557155	d__Bacteria;p__Bacillota_A;c__Clostridia;o__Oscillospirales;f__Ruminococcaceae;g__UBA3818;s__UBA3818 sp900557155	o__Clostridiales (UID1212)	172	263	149	78.65	3.92	79.3	6.09	-0.65	37.5	1831361	0	466	466	4697	4697	3929	3929	16814	16814	49.3	3.74	86.66	11	2169	52	203	8	0	0	0	79.3	6.09	Gradient Boost (General Model)	11	0.866	4697	244.39	1831361	0.49	2169	466
S0340_combined_bin.91	S0340	S31	Red-legged pademelon	illumina	Yes	d__Bacteria;p__Bacillota_A;c__Clostridia;o__Oscillospirales;f__Ruminococcaceae;g__UBA3855;s__	d__Bacteria;p__Bacillota_A;c__Clostridia;o__Oscillospirales;f__Ruminococcaceae;g__UBA3855;s__	o__Clostridiales (UID1212)	172	263	149	96.53	0	89.3	0.22	7.23	0	2650418	0	202	202	22622	22622	13120	13120	101082	101082	48	3.17	90.27	11	2503	18	245	0	0	0	0	89.3	0.22	Neural Network (Specific Model)	11	0.903	22622	319.188	2650418	0.48	2503	202
S9_bin.13	S9	S9	Southern hairy-nosed wombat	illumina	Yes	d__Bacteria;p__Bacillota_A;c__Clostridia;o__Oscillospirales;f__Ruminococcaceae;g__UBA7477;s__UBA7477 sp001940995	d__Bacteria;p__Bacillota_A;c__Clostridia;o__Oscillospirales;f__Ruminococcaceae;g__UBA7477;s__UBA7477 sp001940995	o__Clostridiales (UID1212)	172	263	149	97.32	0.34	95.01	0.01	2.31	0	2063342	0	24	24	126192	126192	85972	85972	180169	180169	44.8	1.55	89.1	11	1954	5	257	1	0	0	0	95.01	0.01	Neural Network (Specific Model)	11	0.891	126192	314.096	2063342	0.45	1954	24
S0009_combined_bin.23	S0009	S34	Southern hairy-nosed wombat	illumina		d__Bacteria;p__Bacillota_A;c__Clostridia;o__Oscillospirales;f__Ruminococcaceae;g__UBA7477;s__UBA7477 sp001940995	d__Bacteria;p__Bacillota_A;c__Clostridia;o__Oscillospirales;f__Ruminococcaceae;g__UBA7477;s__UBA7477 sp001940995	o__Clostridiales (UID1212)	172	263	149	95.97	0.34	87.77	0.01	8.2	0	1844268	0	29	29	94750	94750	63595	63595	223990	223990	45	1.41	89.13	11	1713	10	252	1	0	0	0	87.77	0.01	Neural Network (Specific Model)	11	0.891	94750	320.294	1844268	0.45	1713	29
S11_bin.27	S11	S11	Southern hairy-nosed wombat	illumina		d__Bacteria;p__Bacillota_A;c__Clostridia;o__Oscillospirales;f__Ruminococcaceae;g__UBA7477;s__UBA7477 sp001940995	d__Bacteria;p__Bacillota_A;c__Clostridia;o__Oscillospirales;f__Ruminococcaceae;g__UBA7477;s__UBA7477 sp001940995	o__Clostridiales (UID1212)	172	263	149	68.12	0	59.67	0.03	8.45	0	1353948	0	13	13	219936	219936	104149	104149	262244	262244	44.2	1.38	89.68	11	1307	102	161	0	0	0	0	59.67	0.03	Neural Network (Specific Model)	11	0.897	219936	310.13	1353948	0.44	1307	13
S7485_combined_bin.82	S7485	S32	Eastern-grey kangaroo	illumina	Yes	d__Bacteria;p__Bacillota_A;c__Clostridia;o__Oscillospirales;f__Ruminococcaceae;g__UMGS1668;s__	d__Bacteria;p__Bacillota_A;c__Clostridia;o__Oscillospirales;f__Ruminococcaceae;g__UMGS1668;s__	o__Clostridiales (UID1212)	172	263	149	51.9	1.34	46.94	1.26	4.96	33.33	861709	0	295	295	3027	3027	2921	2921	11919	11919	44.7	2.42	88.8	11	971	148	114	0	1	0	0	46.94	1.26	Gradient Boost (General Model)	11	0.888	3027	262.967	861709	0.45	971	295
S0009_combined_bin.57	S0009	S34	Southern hairy-nosed wombat	illumina		d__Bacteria;p__Bacillota_A;c__Clostridia;o__Oscillospirales;f__Ruminococcaceae;g__UMGS1668;s__UMGS1668 sp004556975	d__Bacteria;p__Bacillota_A;c__Clostridia;o__Oscillospirales;f__Ruminococcaceae;g__UMGS1668;s__UMGS1668 sp004556975	o__Clostridiales (UID1212)	172	263	149	87.23	3.36	81.46	1.9	5.77	57.14	1635252	0	209	209	11094	11094	7824	7824	36098	36098	47.1	3.25	87.98	11	1690	44	212	7	0	0	0	81.46	1.9	Gradient Boost (General Model)	11	0.88	11094	284.251	1635252	0.47	1690	209
S0009_combined_bin.43	S0009	S34	Southern hairy-nosed wombat	illumina		d__Bacteria;p__Bacillota_A;c__Clostridia;o__Oscillospirales;f__Ruminococcaceae;g__UMGS1668;s__UMGS1668 sp934466455	d__Bacteria;p__Bacillota_A;c__Clostridia;o__Oscillospirales;f__Ruminococcaceae;g__UMGS1668;s__UMGS1668 sp934466455	o__Clostridiales (UID1212)	172	263	149	59.22	0.84	50.27	1.35	8.95	0	1028908	0	355	355	3113	3113	2898	2898	10158	10158	47.3	2.59	89.14	11	1230	126	135	2	0	0	0	50.27	1.35	Gradient Boost (General Model)	11	0.891	3113	248.94	1028908	0.47	1230	355
S0093_combined_bin.43	S0093	S28	Common wombat	illumina		d__Bacteria;p__Bacillota_A;c__Clostridia;o__Oscillospirales;f__Ruminococcaceae;g__UMGS1668;s__UMGS1668 sp934466455	d__Bacteria;p__Bacillota_A;c__Clostridia;o__Oscillospirales;f__Ruminococcaceae;g__UMGS1668;s__UMGS1668 sp934466455	o__Clostridiales (UID1212)	172	263	149	86.86	0.67	95.71	0.01	-8.85	0	1729791	0	40	40	85335	85335	43244	43244	221301	221301	47	2.67	88.02	11	1677	26	236	1	0	0	0	95.71	0.01	Gradient Boost (General Model)	11	0.88	85335	303.077	1729791	0.47	1677	40
S0484_combined_bin.25	S0484	S26	Southern hairy-nosed wombat	illumina		d__Bacteria;p__Bacillota_A;c__Clostridia;o__Oscillospirales;f__Ruminococcaceae;g__UMGS1668;s__UMGS1668 sp934466455	d__Bacteria;p__Bacillota_A;c__Clostridia;o__Oscillospirales;f__Ruminococcaceae;g__UMGS1668;s__UMGS1668 sp934466455	o__Clostridiales (UID1212)	172	263	149	89.54	0.67	97.75	0.03	-8.21	0	1798080	0	41	41	84702	84702	43855	43855	221316	221316	46.9	2.8	88.09	11	1755	19	243	1	0	0	0	97.75	0.03	Gradient Boost (General Model)	11	0.881	84702	301.401	1798080	0.47	1755	41
S2022_combined_bin.18	S2022	S27	Southern hairy-nosed wombat	illumina		d__Bacteria;p__Bacillota_A;c__Clostridia;o__Oscillospirales;f__Ruminococcaceae;g__UMGS1668;s__UMGS1668 sp934466455	d__Bacteria;p__Bacillota_A;c__Clostridia;o__Oscillospirales;f__Ruminococcaceae;g__UMGS1668;s__UMGS1668 sp934466455	o__Clostridiales (UID1212)	172	263	149	87.53	0.67	93.91	0.02	-6.38	0	1715813	0	39	39	96750	96750	43995	43995	221572	221572	46.8	2.42	88.51	11	1648	24	238	1	0	0	0	93.91	0.02	Gradient Boost (General Model)	11	0.885	96750	307.707	1715813	0.47	1648	39
S2022_combined_bin.58	S2022	S27	Southern hairy-nosed wombat	illumina	Yes	d__Bacteria;p__Bacillota_A;c__Clostridia;o__Oscillospirales;f__UMGS1384;g__CALWJF01;s__	d__Bacteria;p__Bacillota_A;c__Clostridia;o__Oscillospirales;f__UMGS1384;g__CALWJF01;s__	o__Clostridiales (UID1212)	172	263	149	86.72	5.67	80.15	3.92	6.57	0	2027311	0	457	457	5426	5426	4436	4436	28963	28963	53.8	3.1	88.58	11	2216	48	202	13	0	0	0	80.15	3.92	Gradient Boost (General Model)	11	0.886	5426	270.619	2027311	0.54	2216	457
S0484_combined_bin.10	S0484	S26	Southern hairy-nosed wombat	illumina		d__Bacteria;p__Bacillota_A;c__Clostridia;o__Oscillospirales;f__UMGS1384;g__CALWJF01;s__	d__Bacteria;p__Bacillota_A;c__Clostridia;o__Oscillospirales;f__UMGS1384;g__CALWJF01;s__	k__Bacteria (UID203)	5449	104	58	58.93	3.45	61.29	2.14	-2.36	50	1413381	0	492	492	3033	3033	2872	2872	10096	10096	54.4	3.36	89.31	11	1665	64	38	2	0	0	0	61.29	2.14	Gradient Boost (General Model)	11	0.893	3033	253.226	1413381	0.54	1665	492
S2022_combined_bin.27	S2022	S27	Southern hairy-nosed wombat	illumina	Yes	d__Bacteria;p__Bacillota_A;c__Clostridia;o__Oscillospirales;f__UMGS1384;g__UMGS1384;s__	d__Bacteria;p__Bacillota_A;c__Clostridia;o__Oscillospirales;f__UMGS1384;g__Allobutyricicoccus;s__	o__Clostridiales (UID1212)	172	263	149	77.18	3.91	73.01	4.54	4.17	38.89	2005331	0	514	514	4642	4642	3901	3901	23726	23726	56.7	3.55	88.91	11	2227	81	164	18	0	0	0	73.01	4.54	Gradient Boost (General Model)	11	0.889	4642	267.276	2005331	0.57	2227	514
S0484_combined_bin.12	S0484	S26	Southern hairy-nosed wombat	illumina	Yes	d__Bacteria;p__Bacillota_A;c__Clostridia;o__Oscillospirales;f__UMGS1783;g__CAKSHC01;s__	d__Bacteria;p__Bacillota_A;c__Clostridia;o__Oscillospirales;f__UMGS1783;g__;s__	o__Clostridiales (UID1212)	172	263	149	92.95	0	97.74	0.27	-4.79	0	1981061	0	44	44	70663	70663	45024	45024	326831	326831	53.6	1.68	85.43	11	1842	12	251	0	0	0	0	97.74	0.27	Gradient Boost (General Model)	11	0.854	70663	306.876	1981061	0.54	1842	44
S4_bin.27	S4	S4	Rufous bettong or Mahogany glider	illumina	Yes	d__Bacteria;p__Bacillota_A;c__Clostridia;o__Peptostreptococcales;f__Anaerovoracaceae;g__Alangreenwoodia;s__Alangreenwoodia sp905206455	d__Bacteria;p__Bacillota_A;c__Clostridia;o__Peptostreptococcales;f__Anaerovoracaceae;g__Alangreenwoodia;s__Alangreenwoodia sp905206455	o__Clostridiales (UID1120)	304	247	141	98.47	0.24	93.58	0.21	4.89	0	2290211	0	160	160	21349	21349	14313	14313	84645	84645	49.6	2.1	85.55	11	2098	8	238	1	0	0	0	93.58	0.21	Gradient Boost (General Model)	11	0.855	21349	311.824	2290211	0.5	2098	160
S4_bin.29	S4	S4	Rufous bettong or Mahogany glider	illumina		d__Bacteria;p__Bacillota_A;c__Clostridia;o__Peptostreptococcales;f__Anaerovoracaceae;g__Avanaerovorax;s__Avanaerovorax sp944386595	d__Bacteria;p__Bacillota_A;c__Clostridia;o__Peptostreptococcales;f__Anaerovoracaceae;g__Avanaerovorax;s__Avanaerovorax sp944386595	o__Clostridiales (UID1120)	304	247	141	97.16	0	92.18	0.09	4.98	0	2145965	0	41	41	76933	76933	52340	52340	162367	162367	49.2	1.68	89.9	11	2078	19	228	0	0	0	0	92.18	0.09	Neural Network (Specific Model)	11	0.899	76933	310.084	2145965	0.49	2078	41
S6_bin.6	S6	S6	Rufous bettong or Mahogany glider	illumina		d__Bacteria;p__Bacillota_A;c__Clostridia;o__Peptostreptococcales;f__Anaerovoracaceae;g__Avanaerovorax;s__Avanaerovorax sp944386595	d__Bacteria;p__Bacillota_A;c__Clostridia;o__Peptostreptococcales;f__Anaerovoracaceae;g__Avanaerovorax;s__Avanaerovorax sp944386595	o__Clostridiales (UID1120)	304	247	141	98.58	0	93.26	0.52	5.32	0	2029275	0	40	40	78561	78561	50731	50731	147676	147676	49.2	1.63	89.64	11	1951	3	244	0	0	0	0	93.26	0.52	Neural Network (Specific Model)	11	0.896	78561	311.414	2029275	0.49	1951	40
S0484_combined_bin.6	S0484	S26	Southern hairy-nosed wombat	illumina	Yes	d__Bacteria;p__Bacillota_A;c__Clostridia;o__Peptostreptococcales;f__Anaerovoracaceae;g__CAG-238;s__CAG-238 sp000435615	d__Bacteria;p__Bacillota_A;c__Clostridia;o__Peptostreptococcales;f__Anaerovoracaceae;g__CAG-238;s__CAG-238 sp000435615	o__Clostridiales (UID1120)	304	247	141	97.87	1.06	97.72	1.84	0.15	0	2374663	0	87	87	58987	58987	27294	27294	135492	135492	45.1	2.43	90.15	11	2298	3	242	2	0	0	0	97.72	1.84	Gradient Boost (General Model)	11	0.901	58987	311.198	2374663	0.45	2298	87
S0093_combined_bin.69	S0093	S28	Common wombat	illumina		d__Bacteria;p__Bacillota_A;c__Clostridia;o__Peptostreptococcales;f__Anaerovoracaceae;g__CAG-238;s__CAG-238 sp000435615	d__Bacteria;p__Bacillota_A;c__Clostridia;o__Peptostreptococcales;f__Anaerovoracaceae;g__CAG-238;s__CAG-238 sp000435615	o__Clostridiales (UID1120)	304	247	141	92.38	2.13	94.76	3.2	-2.38	20	2625089	0	172	172	30099	30099	15262	15262	113038	113038	45.6	1.97	90.05	11	2674	15	227	5	0	0	0	94.76	3.2	Gradient Boost (General Model)	11	0.9	30099	295.429	2625089	0.46	2674	172
S2022_combined_bin.50	S2022	S27	Southern hairy-nosed wombat	illumina		d__Bacteria;p__Bacillota_A;c__Clostridia;o__Peptostreptococcales;f__Anaerovoracaceae;g__CAG-238;s__CAG-238 sp000435615	d__Bacteria;p__Bacillota_A;c__Clostridia;o__Peptostreptococcales;f__Anaerovoracaceae;g__CAG-238;s__CAG-238 sp000435615	o__Clostridiales (UID1120)	304	247	141	97.87	2.13	97.36	2.73	0.51	0	2679112	0	130	130	47875	47875	20608	20608	127792	127792	45.5	2.11	90.01	11	2652	3	241	3	0	0	0	97.36	2.73	Gradient Boost (General Model)	11	0.9	47875	303.856	2679112	0.45	2652	130
S2022_combined_bin.3	S2022	S27	Southern hairy-nosed wombat	illumina		d__Bacteria;p__Bacillota_A;c__Clostridia;o__Peptostreptococcales;f__Anaerovoracaceae;g__CAG-238;s__CAG-238 sp934271235	d__Bacteria;p__Bacillota_A;c__Clostridia;o__Peptostreptococcales;f__Anaerovoracaceae;g__CAG-238;s__CAG-238 sp934271235	o__Clostridiales (UID1120)	304	247	141	95.74	0.24	83.21	5.01	12.53	100	2667865	0	191	191	19448	19448	13967	13967	73755	73755	51.8	2.43	88.29	11	2525	38	208	1	0	0	0	83.21	5.01	Gradient Boost (General Model)	11	0.883	19448	311.542	2667865	0.52	2525	191
S7_bin.100	S7	S7	Northern brown bandicoot	illumina	Yes	d__Bacteria;p__Bacillota_A;c__Clostridia;o__Peptostreptococcales;f__Anaerovoracaceae;g__Emergencia;s__	d__Bacteria;p__Bacillota_A;c__Clostridia;o__Peptostreptococcales;f__Anaerovoracaceae;g__Emergencia;s__	o__Clostridiales (UID1120)	304	247	141	62.35	3.78	63.52	5.28	-1.17	25	2100132	0	685	685	3219	3219	3065	3065	21243	21243	47.6	1.99	89.24	11	2572	114	127	5	1	0	0	63.52	5.28	Gradient Boost (General Model)	11	0.892	3219	243.422	2100132	0.48	2572	685
S0484_combined_bin.56	S0484	S26	Southern hairy-nosed wombat	illumina		d__Bacteria;p__Bacillota_A;c__Clostridia;o__Peptostreptococcales;f__Anaerovoracaceae;g__Fimisoma;s__Fimisoma sp002320005	d__Bacteria;p__Bacillota_A;c__Clostridia;o__Peptostreptococcales;f__Anaerovoracaceae;g__Fimisoma;s__Fimisoma sp002320005	o__Clostridiales (UID1120)	304	247	141	88.53	1.06	93.52	1.36	-4.99	0	1749663	0	63	63	42935	42935	27772	27772	130583	130583	44.1	1.58	91.14	11	1753	26	219	2	0	0	0	93.52	1.36	Gradient Boost (General Model)	11	0.911	42935	303.822	1749663	0.44	1753	63
S4_bin.17	S4	S4	Rufous bettong or Mahogany glider	illumina		d__Bacteria;p__Bacillota_A;c__Clostridia;o__Peptostreptococcales;f__Anaerovoracaceae;g__Fimisoma;s__Fimisoma sp900540145	d__Bacteria;p__Bacillota_A;c__Clostridia;o__Peptostreptococcales;f__Anaerovoracaceae;g__Fimisoma;s__Fimisoma sp900540145	o__Clostridiales (UID1120)	304	247	141	74.58	3.9	63.28	2.97	11.3	33.33	1790369	0	560	560	3418	3418	3197	3197	22030	22030	41.6	2.57	88.69	11	2180	81	160	6	0	0	0	63.28	2.97	Gradient Boost (General Model)	11	0.887	3418	243.379	1790369	0.42	2180	560
S4_bin.26	S4	S4	Rufous bettong or Mahogany glider	illumina	Yes	d__Bacteria;p__Bacillota_A;c__Clostridia;o__Peptostreptococcales;f__Anaerovoracaceae;g__Gallibacter;s__	d__Bacteria;p__Bacillota_A;c__Clostridia;o__Peptostreptococcales;f__Anaerovoracaceae;g__Gallibacter;s__	o__Clostridiales (UID1120)	304	247	141	97.16	0.45	98.32	0.49	-1.16	66.67	1453204	0	90	90	23590	23590	16146	16146	113312	113312	43	1.65	91.86	11	1408	4	240	3	0	0	0	98.32	0.49	Gradient Boost (General Model)	11	0.919	23590	316.658	1453204	0.43	1408	90
S0009_combined_bin.17	S0009	S34	Southern hairy-nosed wombat	illumina		d__Bacteria;p__Bacillota_A;c__Clostridia;o__Peptostreptococcales;f__Anaerovoracaceae;g__JAKSSK01;s__	d__Bacteria;p__Bacillota_A;c__Clostridia;o__Peptostreptococcales;f__Anaerovoracaceae;g__JAKSSK01;s__	o__Clostridiales (UID1120)	304	247	141	92.2	0	87.26	0.05	4.94	0	1512572	0	39	39	87411	87411	38783	38783	161385	161385	39.3	1.66	91.48	11	1444	30	217	0	0	0	0	87.26	0.05	Gradient Boost (General Model)	11	0.915	87411	319.955	1512572	0.39	1444	39
S0093_combined_bin.79	S0093	S28	Common wombat	illumina		d__Bacteria;p__Bacillota_A;c__Clostridia;o__Peptostreptococcales;f__Anaerovoracaceae;g__JAKSSK01;s__	d__Bacteria;p__Bacillota_A;c__Clostridia;o__Peptostreptococcales;f__Anaerovoracaceae;g__JAKSSK01;s__	o__Clostridiales (UID1120)	304	247	141	95.04	0	92.32	0.01	2.72	0	1523075	0	42	42	53703	53703	36263	36263	140695	140695	39.2	1.62	91.33	11	1459	22	225	0	0	0	0	92.32	0.01	Gradient Boost (General Model)	11	0.913	53703	318.33	1523075	0.39	1459	42
S0093_combined_bin.27	S0093	S28	Common wombat	illumina	Yes	d__Bacteria;p__Bacillota_A;c__Clostridia;o__Peptostreptococcales;f__Anaerovoracaceae;g__RGIG7179;s__RGIG7179 sp016302925	d__Bacteria;p__Bacillota_A;c__Clostridia;o__Peptostreptococcales;f__Anaerovoracaceae;g__RGIG7179;s__RGIG7179 sp016302925	o__Clostridiales (UID1120)	304	247	141	77.3	0.35	82.75	0.52	-5.45	0	2320067	0	81	81	46227	46227	28642	28642	120669	120669	50.8	1.96	89.39	11	2169	53	193	1	0	0	0	82.75	0.52	Gradient Boost (General Model)	11	0.894	46227	319.359	2320067	0.51	2169	81
S2022_combined_bin.106	S2022	S27	Southern hairy-nosed wombat	illumina	Yes	d__Bacteria;p__Bacillota_A;c__Clostridia;o__Peptostreptococcales;f__Anaerovoracaceae;g__RUG099;s__	d__Bacteria;p__Bacillota_A;c__Clostridia;o__Peptostreptococcales;f__Anaerovoracaceae;g__RUG099;s__	o__Clostridiales (UID1120)	304	247	141	91.49	0	80.25	0.31	11.24	0	1518540	0	45	45	43957	43957	33745	33745	118824	118824	46.9	2.12	90.43	11	1335	45	202	0	0	0	0	80.25	0.31	Gradient Boost (General Model)	11	0.904	43957	343.282	1518540	0.47	1335	45
S0484_combined_bin.39	S0484	S26	Southern hairy-nosed wombat	illumina		d__Bacteria;p__Bacillota_A;c__Clostridia;o__Peptostreptococcales;f__Anaerovoracaceae;g__RUG099;s__	d__Bacteria;p__Bacillota_A;c__Clostridia;o__Peptostreptococcales;f__Anaerovoracaceae;g__RUG099;s__	o__Clostridiales (UID1120)	304	247	141	75.89	0	67.24	0.39	8.65	0	1102690	0	30	30	58610	58610	36756	36756	124267	124267	46.9	1.68	90.44	11	986	78	169	0	0	0	0	67.24	0.39	Neural Network (Specific Model)	11	0.904	58610	337.589	1102690	0.47	986	30
S7877_combined_bin.80	S7877	S33	Lumholtz's tree kangaroo	illumina	Yes	d__Bacteria;p__Bacillota_A;c__Clostridia;o__Peptostreptococcales;f__Anaerovoracaceae;g__RUG708;s__	d__Bacteria;p__Bacillota_A;c__Clostridia;o__Peptostreptococcales;f__Anaerovoracaceae;g__RUG708;s__	o__Clostridiales (UID1120)	304	247	141	93.97	1.06	94.85	0.78	-0.88	0	1931475	0	178	178	17411	17411	10850	10850	56950	56950	49.7	2.64	86.64	11	1775	11	234	2	0	0	0	94.85	0.78	Gradient Boost (General Model)	11	0.866	17411	314.923	1931475	0.5	1775	178
S18_bin.6	S18	S18	Squirrel glider	illumina	Yes	d__Bacteria;p__Bacillota_A;c__Clostridia;o__TANB77;f__CAG-508;g__CAG-269;s__	d__Bacteria;p__Bacillota_A;c__Clostridia;o__TANB77;f__CAG-508;g__CAG-269;s__	o__Clostridiales (UID1120)	304	250	143	74.63	2.42	97.09	5.69	-22.46	28.57	1677821	0	443	443	4554	4554	3787	3787	31385	31385	25.7	2.6	85.21	11	2034	49	194	7	0	0	0	97.09	5.69	Gradient Boost (General Model)	11	0.852	4554	234.737	1677821	0.26	2034	443
S2022_combined_bin.94	S2022	S27	Southern hairy-nosed wombat	illumina	Yes	d__Bacteria;p__Bacillota_A;c__Clostridia;o__TANB77;f__CAG-508;g__CAG-269;s__	d__Bacteria;p__Bacillota_A;c__Clostridia;o__TANB77;f__CAG-508;g__CAG-269;s__	o__Clostridiales (UID1212)	172	263	149	73.87	1.34	95.87	3.7	-22	0	1809531	0	80	80	48823	48823	22619	22619	165865	165865	27.1	2.23	87.9	11	1979	53	207	3	0	0	0	95.87	3.7	Gradient Boost (General Model)	11	0.879	48823	268.533	1809531	0.27	1979	80
S7877_combined_bin.89	S7877	S33	Lumholtz's tree kangaroo	illumina	Yes	d__Bacteria;p__Bacillota_A;c__Clostridia;o__TANB77;f__CAG-508;g__CAG-269;s__	d__Bacteria;p__Bacillota_A;c__Clostridia;o__TANB77;f__CAG-508;g__CAG-269;s__	o__Clostridiales (UID1212)	172	263	149	68.95	0.94	92.59	2.24	-23.64	0	1186658	0	34	34	51508	51508	34901	34901	118862	118862	29.9	1.19	88.5	11	1151	65	194	4	0	0	0	92.59	2.24	Gradient Boost (General Model)	11	0.885	51508	304.431	1186658	0.3	1151	34
S0463_combined_bin.53	S0463	S29	Mahogany glider	illumina	Yes	d__Bacteria;p__Bacillota_A;c__Clostridia;o__TANB77;f__CAG-508;g__CAG-273;s__	d__Bacteria;p__Bacillota_A;c__Clostridia;o__TANB77;f__CAG-508;g__CAG-273;s__	o__Clostridiales (UID1212)	172	263	149	70.95	1.68	89.63	2.08	-18.68	0	1464347	0	266	266	7487	7487	5505	5505	42063	42063	28.9	2.03	85.68	11	1601	59	201	3	0	0	0	89.63	2.08	Gradient Boost (General Model)	11	0.857	7487	261.813	1464347	0.29	1601	266
S16_bin.53	S16	S16	Yellow glider	illumina		d__Bacteria;p__Bacillota_A;c__Clostridia;o__TANB77;f__CAG-508;g__CAG-273;s__CAG-273 sp944393405	d__Bacteria;p__Bacillota_A;c__Clostridia;o__TANB77;f__CAG-508;g__CAG-273;s__CAG-273 sp944393405	o__Clostridiales (UID1212)	172	263	149	75.72	2.68	93.2	7.14	-17.48	0	2159154	0	489	489	5851	5851	4415	4415	32364	32364	26.8	2.34	88.39	11	2491	59	196	8	0	0	0	93.2	7.14	Gradient Boost (General Model)	11	0.884	5851	255.825	2159154	0.27	2491	489
S7877_combined_bin.39	S7877	S33	Lumholtz's tree kangaroo	illumina	Yes	d__Bacteria;p__Bacillota_A;c__Clostridia;o__TANB77;f__CAG-508;g__CAG-452;s__	d__Bacteria;p__Bacillota_A;c__Clostridia;o__TANB77;f__CAG-508;g__CAG-452;s__	o__Clostridiales (UID1212)	172	263	149	81.59	0.34	94.7	1.92	-13.11	0	1548129	0	50	50	84894	84894	30962	30962	152602	152602	27.1	1.64	86.41	11	1664	37	225	1	0	0	0	94.7	1.92	Gradient Boost (General Model)	11	0.864	84894	268.7	1548129	0.27	1664	50
S2022_combined_bin.30	S2022	S27	Southern hairy-nosed wombat	illumina		d__Bacteria;p__Bacillota_A;c__Clostridia;o__TANB77;f__CAG-508;g__CAG-452;s__CAG-452 sp934167165	d__Bacteria;p__Bacillota_A;c__Clostridia;o__TANB77;f__CAG-508;g__CAG-452;s__CAG-452 sp934167165	o__Clostridiales (UID1120)	304	250	143	81.32	3.4	89.55	8.35	-8.23	46.15	1446633	0	191	191	11496	11496	7573	7573	32308	32308	27.7	1.84	88.31	11	1692	43	194	13	0	0	0	89.55	8.35	Gradient Boost (General Model)	11	0.883	11496	252.637	1446633	0.28	1692	191
S0484_combined_bin.82	S0484	S26	Southern hairy-nosed wombat	illumina	Yes	d__Bacteria;p__Bacillota_A;c__Clostridia;o__TANB77;f__CAG-508;g__CAG-492;s__	d__Bacteria;p__Bacillota_A;c__Clostridia;o__TANB77;f__CAG-508;g__CAG-492;s__	o__Clostridiales (UID1120)	304	250	143	71.71	1.89	98.44	2.77	-26.73	0	1174726	0	36	36	49962	49962	32631	32631	92361	92361	25.6	1.34	86.57	11	1113	62	184	3	1	0	0	98.44	2.77	Gradient Boost (General Model)	11	0.866	49962	304.912	1174726	0.26	1113	36
S37_bin.26	S37	S37	Rufous bettong	illumina	Yes	d__Bacteria;p__Bacillota_A;c__Clostridia;o__TANB77;f__CAG-508;g__Merdicola;s__	d__Bacteria;p__Bacillota_A;c__Clostridia;o__TANB77;f__CAG-508;g__Merdicola;s__	o__Clostridiales (UID1120)	304	250	143	58.25	1.58	82.27	2.23	-24.02	50	1036513	0	70	70	20274	20274	14807	14807	63427	63427	31.2	1.03	88.55	11	1073	90	154	6	0	0	0	82.27	2.23	Gradient Boost (General Model)	11	0.885	20274	285.614	1036513	0.31	1073	70
S5_bin.19	S5	S5	Northern brown bandicoot	illumina	Yes	d__Bacteria;p__Bacillota_A;c__Clostridia;o__TANB77;f__CAG-508;g__RGIG8482;s__	d__Bacteria;p__Bacillota_A;c__Clostridia;o__TANB77;f__CAG-508;g__RGIG8482;s__	o__Clostridiales (UID1212)	172	263	149	80.36	3.64	97.44	6.09	-17.08	0	1790372	0	92	92	40755	40755	19460	19460	123458	123458	27.7	2.43	85.92	11	1913	43	208	12	0	0	0	97.44	6.09	Gradient Boost (General Model)	11	0.859	40755	268.639	1790372	0.28	1913	92
S0340_combined_bin.64	S0340	S31	Red-legged pademelon	illumina	Yes	d__Bacteria;p__Bacillota_A;c__Clostridia;o__TANB77;f__CAG-508;g__Scatovivens;s__	d__Bacteria;p__Bacillota_A;c__Clostridia;o__TANB77;f__CAG-508;g__Scatovivens;s__	o__Clostridiales (UID1212)	172	263	149	80.45	3.4	90.97	3.1	-10.52	15.38	2056082	0	45	45	129285	129285	45690	45690	211574	211574	26.6	1.54	88.88	11	2002	48	209	4	1	1	0	90.97	3.1	Gradient Boost (General Model)	11	0.889	129285	304.682	2056082	0.27	2002	45
S7_bin.83	S7	S7	Northern brown bandicoot	illumina	Yes	d__Bacteria;p__Bacillota_A;c__Clostridia;o__TANB77;f__CAG-508;g__Scatovivens;s__	d__Bacteria;p__Bacillota_A;c__Clostridia;o__TANB77;f__CAG-508;g__Scatovivens;s__	o__Clostridiales (UID1212)	172	263	149	82.39	1.48	81.37	2.13	1.02	0	1977300	0	21	21	158477	158477	94157	94157	372787	372787	24.8	0.89	86.45	11	1798	64	197	1	1	0	0	81.37	2.13	Gradient Boost (General Model)	11	0.864	158477	317.249	1977300	0.25	1798	21
S7485_combined_bin.32	S7485	S32	Eastern-grey kangaroo	illumina	Yes	d__Bacteria;p__Bacillota_A;c__Clostridia;o__TANB77;f__CAG-508;g__Scatovivens;s__	d__Bacteria;p__Bacillota_A;c__Clostridia;o__TANB77;f__CAG-508;g__Scatovivens;s__	o__Clostridiales (UID1212)	172	263	149	76.33	2.03	92.98	0.95	-16.65	0	1756050	0	66	66	57874	57874	26606	26606	105654	105654	27.4	1.77	87.64	11	1621	46	214	2	1	0	0	92.98	0.95	Gradient Boost (General Model)	11	0.876	57874	316.823	1756050	0.27	1621	66
S10_bin.72	S10	S10	Lumholtz's tree kangaroo	illumina		d__Bacteria;p__Bacillota_A;c__Clostridia;o__TANB77;f__CAG-508;g__UMGS1994;s__UMGS1994 sp017936925	d__Bacteria;p__Bacillota_A;c__Clostridia;o__TANB77;f__CAG-508;g__UMGS1994;s__UMGS1994 sp017936925	o__Clostridiales (UID1212)	172	263	149	77.45	3.17	99.57	3.85	-22.12	11.11	1621512	0	34	34	87624	87624	47691	47691	215120	215120	27.7	1.5	88.47	11	1594	46	208	9	0	0	0	99.57	3.85	Gradient Boost (General Model)	11	0.885	87624	300.343	1621512	0.28	1594	34
S2022_combined_bin.92	S2022	S27	Southern hairy-nosed wombat	illumina	Yes	d__Bacteria;p__Bacillota_A;c__Clostridia;o__TANB77;f__UBA1234;g__HGM13618;s__HGM13618 sp900753975	d__Bacteria;p__Bacillota_A;c__Clostridia;o__TANB77;f__UBA1234;g__HGM13618;s__HGM13618 sp900753975	o__Clostridiales (UID1120)	304	250	143	80.63	1.75	97.93	1.98	-17.3	0	1580807	0	34	34	97920	97920	46494	46494	335516	335516	31.1	1.73	87.98	11	1524	40	207	3	0	0	0	97.93	1.98	Gradient Boost (General Model)	11	0.88	97920	304.751	1580807	0.31	1524	34
S0484_combined_bin.19	S0484	S26	Southern hairy-nosed wombat	illumina		d__Bacteria;p__Bacillota_A;c__Clostridia;o__TANB77;f__UBA1234;g__RGIG4465;s__RGIG4465 sp934169745	d__Bacteria;p__Bacillota_A;c__Clostridia;o__TANB77;f__UBA1234;g__RGIG4465;s__RGIG4465 sp934169745	o__Clostridiales (UID1120)	304	250	143	82.03	2.1	100	1.76	-17.97	0	1360397	0	63	63	52830	52830	21593	21593	111352	111352	32.4	1.42	89.93	11	1365	36	210	4	0	0	0	100	1.76	Gradient Boost (General Model)	11	0.899	52830	299.178	1360397	0.32	1365	63
S21_bin.27	S21	S21	Long-nosed potaroo	illumina	Yes	d__Bacteria;p__Bacillota_A;c__Clostridia;o__UBA1212;f__;g__;s__	d__Bacteria;p__Bacillota_A;c__Clostridia;o__UBA1212;f__CASDQQ01;g__CASDQQ01;s__	o__Clostridiales (UID1120)	304	250	143	75.15	1.42	68.76	1.43	6.39	50	1502905	0	383	383	4757	4757	3924	3924	20232	20232	43.7	1.97	91.31	11	1642	50	196	4	0	0	0	68.76	1.43	Gradient Boost (General Model)	11	0.913	4757	279.17	1502905	0.44	1642	383
S10_bin.85	S10	S10	Lumholtz's tree kangaroo	illumina		d__Bacteria;p__Bacillota_A;c__Clostridia;o__UBA1381;f__UBA1381;g__;s__	d__Bacteria;p__Bacillota_A;c__Clostridia;o__UBA1381;f__UBA1381;g__;s__	o__Clostridiales (UID1212)	172	263	149	94.97	0	80.58	0	14.39	0	2401941	0	38	38	148574	148574	63208	63208	224810	224810	42	1.4	88.81	11	2129	44	219	0	0	0	0	80.58	0	Neural Network (Specific Model)	11	0.888	148574	334.435	2401941	0.42	2129	38
S7485_combined_bin.30	S7485	S32	Eastern-grey kangaroo	illumina	Yes	d__Bacteria;p__Bacillota_A;c__Clostridia;o__UBA1381;f__UBA1381;g__HGM11525;s__	d__Bacteria;p__Bacillota_A;c__Clostridia;o__UBA1381;f__UBA1381;g__HGM11525;s__	o__Clostridiales (UID1212)	172	263	149	70.07	0.02	58.15	0	11.92	0	844176	0	26	26	54196	54196	32468	32468	101432	101432	42.5	1.25	90.88	11	864	59	203	1	0	0	0	58.15	0	Neural Network (Specific Model)	11	0.909	54196	296.356	844176	0.42	864	26
S7877_combined_bin.18	S7877	S33	Lumholtz's tree kangaroo	illumina	Yes	d__Bacteria;p__Bacillota_A;c__Clostridia;o__UBA1381;f__UBA1381;g__Ornithomonoglobus;s__	d__Bacteria;p__Bacillota_A;c__Clostridia;o__UBA1381;f__UBA1381;g__Ornithomonoglobus;s__	o__Clostridiales (UID1212)	172	263	149	88.11	0.34	88.78	0.02	-0.67	100	1522852	0	59	59	39593	39593	25811	25811	153874	153874	43.1	2.39	90.94	11	1410	43	218	2	0	0	0	88.78	0.02	Gradient Boost (General Model)	11	0.909	39593	327.855	1522852	0.43	1410	59
S7877_combined_bin.42	S7877	S33	Lumholtz's tree kangaroo	illumina	Yes	d__Bacteria;p__Bacillota_A;c__Clostridia;o__UBA1381;f__UBA1381;g__Ornithomonoglobus;s__	d__Bacteria;p__Bacillota_A;c__Clostridia;o__UBA1381;f__UBA1381;g__Ornithomonoglobus;s__	o__Clostridiales (UID1212)	172	263	149	96.31	6.71	88.28	4.8	8.03	27.27	1933625	0	74	74	37052	37052	26130	26130	156599	156599	41.8	1.83	90.6	11	1765	23	229	11	0	0	0	88.28	4.8	Neural Network (Specific Model)	11	0.906	37052	331.485	1933625	0.42	1765	74
S7877_combined_bin.20	S7877	S33	Lumholtz's tree kangaroo	illumina		d__Bacteria;p__Bacillota_A;c__Clostridia;o__UBA1381;f__UBA1381;g__UBA1738;s__UBA1738 sp017621875	d__Bacteria;p__Bacillota_A;c__Clostridia;o__UBA1381;f__UBA1381;g__UBA1738;s__UBA1738 sp017621875	o__Clostridiales (UID1212)	172	263	149	96.2	1.01	98.82	1.04	-2.62	50	2164447	0	89	89	53938	53938	24319	24319	138977	138977	42	1.84	90.82	11	1911	7	254	1	1	0	0	98.82	1.04	Gradient Boost (General Model)	11	0.908	53938	343.277	2164447	0.42	1911	89
S0340_combined_bin.25	S0340	S31	Red-legged pademelon	illumina	Yes	d__Bacteria;p__Bacillota_A;c__Clostridia;o__UBA1381;f__UBA9506;g__Congzhengia;s__	d__Bacteria;p__Bacillota_A;c__Clostridia;o__UBA1381;f__UBA9506;g__Congzhengia;s__	o__Clostridiales (UID1212)	172	263	149	73.82	1.45	69.24	3.02	4.58	8.33	1077626	0	230	230	5982	5982	4685	4685	23370	23370	43.9	2.34	91.86	11	1173	60	191	12	0	0	0	69.24	3.02	Neural Network (Specific Model)	11	0.918	5982	281.688	1077626	0.44	1173	230
S7877_combined_bin.1	S7877	S33	Lumholtz's tree kangaroo	illumina	Yes	d__Bacteria;p__Bacillota_A;c__Clostridia;o__UBA1381;f__UMGS1253;g__Aphodoplasma;s__	d__Bacteria;p__Bacillota_A;c__Clostridia;o__UBA1381;f__UMGS1253;g__Aphodoplasma;s__	o__Clostridiales (UID1212)	172	263	149	72.4	1.34	53.12	0.85	19.28	50	1149185	0	358	358	3450	3450	3210	3210	16486	16486	44.4	2.06	91.1	11	1290	100	161	2	0	0	0	53.12	0.85	Neural Network (Specific Model)	11	0.911	3450	270.839	1149185	0.44	1290	358
S10_bin.141	S10	S10	Lumholtz's tree kangaroo	illumina	Yes	d__Bacteria;p__Bacillota_A;c__Clostridia;o__UMGS1883;f__UMGS1883;g__JAFLUQ01;s__	d__Bacteria;p__Bacillota_A;c__Clostridia;o__UMGS1883;f__UMGS1883;g__JAFLUQ01;s__	o__Clostridiales (UID1212)	172	263	149	68.67	0.67	69.02	1.67	-0.35	0	1307981	0	404	404	3565	3565	3237	3237	11562	11562	51.1	2.34	91.94	11	1438	99	163	1	0	0	0	69.02	1.67	Gradient Boost (General Model)	11	0.919	3565	279.23	1307981	0.51	1438	404
S7877_combined_bin.35	S7877	S33	Lumholtz's tree kangaroo	illumina	Yes	d__Bacteria;p__Bacillota_A;c__Clostridia;o__UMGS1883;f__UMGS1883;g__RGIG1927;s__	d__Bacteria;p__Bacillota_A;c__Clostridia;o__UMGS1883;f__UMGS1883;g__RGIG1927;s__	o__Clostridiales (UID1212)	172	263	149	96.64	0.17	96.67	0.39	-0.03	0	2201207	0	62	62	81923	81923	35503	35503	273354	273354	42.3	1.65	92.13	11	1974	6	256	1	0	0	0	96.67	0.39	Gradient Boost (General Model)	11	0.921	81923	342.947	2201207	0.42	1974	62
S0093_combined_bin.56	S0093	S28	Common wombat	illumina		d__Bacteria;p__Bacillota_B;c__Peptococcia;o__Peptococcales;f__Peptococcaceae;g__UBA7185;s__UBA7185 sp900756555	d__Bacteria;p__Bacillota_B;c__Peptococcia;o__Peptococcales;f__Peptococcaceae;g__UBA7185;s__UBA7185 sp900756555	c__Clostridia (UID1085)	35	420	196	54	1.02	70.72	0	-16.72	0	2040584	0	74	74	45677	45677	27575	27575	175708	175708	44.5	1.98	85.12	11	2020	186	232	2	0	0	0	70.72	0	Gradient Boost (General Model)	11	0.851	45677	287.13	2040584	0.44	2020	74
S16_bin.37	S16	S16	Yellow glider	illumina	Yes	d__Bacteria;p__Bacillota_C;c__Negativicutes;o__Acidaminococcales;f__Acidaminococcaceae;g__;s__	d__Bacteria;p__Bacillota_C;c__Negativicutes;o__Acidaminococcales;f__Acidaminococcaceae;g__;s__	o__Selenomonadales (UID1024)	64	334	167	98.8	1.8	98.75	0.05	0.05	0	1755734	0	52	52	49464	49464	33764	33764	106303	106303	42.1	2.18	90.71	11	1658	4	325	5	0	0	0	98.75	0.05	Gradient Boost (General Model)	11	0.907	49464	320.628	1755734	0.42	1658	52
S13_bin.9	S13	S13	Squirrel glider	illumina		d__Bacteria;p__Bacillota_C;c__Negativicutes;o__Acidaminococcales;f__Acidaminococcaceae;g__;s__	d__Bacteria;p__Bacillota_C;c__Negativicutes;o__Acidaminococcales;f__Acidaminococcaceae;g__;s__	o__Selenomonadales (UID1024)	64	334	167	95.21	1.2	96.66	0.13	-1.45	0	1644341	0	58	58	37337	37337	28350	28350	93686	93686	41.9	2.18	90.96	11	1569	15	315	4	0	0	0	96.66	0.13	Gradient Boost (General Model)	11	0.91	37337	318.24	1644341	0.42	1569	58
S15_bin.6	S15	S15	Squirrel glider	illumina		d__Bacteria;p__Bacillota_C;c__Negativicutes;o__Acidaminococcales;f__Acidaminococcaceae;g__;s__	d__Bacteria;p__Bacillota_C;c__Negativicutes;o__Acidaminococcales;f__Acidaminococcaceae;g__;s__	o__Selenomonadales (UID1024)	64	334	167	74.33	2.22	67.59	0.39	6.74	12.5	1055862	0	323	323	3578	3578	3268	3268	13220	13220	43.4	2.82	91.47	11	1245	87	239	8	0	0	0	67.59	0.39	Gradient Boost (General Model)	11	0.914	3578	258.908	1055862	0.43	1245	323
S7500_combined_bin.33	S7500	S30	Mahogany glider	illumina	Yes	d__Bacteria;p__Bacillota_C;c__Negativicutes;o__Acidaminococcales;f__Acidaminococcaceae;g__CAG-266;s__	d__Bacteria;p__Bacillota_C;c__Negativicutes;o__Acidaminococcales;f__Acidaminococcaceae;g__CAG-266;s__	o__Selenomonadales (UID1024)	64	334	167	96.35	0.6	94.58	0.2	1.77	0	1697272	0	119	119	21319	21319	14262	14262	63351	63351	47.2	2.88	91.02	11	1693	49	284	1	0	0	0	94.58	0.2	Gradient Boost (General Model)	11	0.91	21319	304.657	1697272	0.47	1693	119
S12_bin.34	S12	S12	Yellow glider	illumina		d__Bacteria;p__Bacillota_C;c__Negativicutes;o__Acidaminococcales;f__Acidaminococcaceae;g__CAG-266;s__CAG-266 sp000436095	d__Bacteria;p__Bacillota_C;c__Negativicutes;o__Acidaminococcales;f__Acidaminococcaceae;g__CAG-266;s__CAG-266 sp019117495	o__Selenomonadales (UID1024)	64	334	167	97.59	0.8	95.1	0.46	2.49	0	1883860	0	10	10	481043	481043	188386	188386	538377	538377	45.6	0.98	90.36	11	1824	22	310	2	0	0	0	95.1	0.46	Gradient Boost (General Model)	11	0.904	481043	311.62	1883860	0.46	1824	10
S19_bin.14	S19	S19	Squirrel glider	illumina		d__Bacteria;p__Bacillota_C;c__Negativicutes;o__Acidaminococcales;f__Acidaminococcaceae;g__CAG-266;s__CAG-266 sp000436095	d__Bacteria;p__Bacillota_C;c__Negativicutes;o__Acidaminococcales;f__Acidaminococcaceae;g__CAG-266;s__CAG-266 sp019117495	o__Selenomonadales (UID1024)	64	334	167	92.28	2.05	85.33	0.17	6.95	85.71	1580175	0	268	268	8221	8221	5896	5896	42878	42878	47.1	2.57	90.45	11	1706	54	273	7	0	0	0	85.33	0.17	Gradient Boost (General Model)	11	0.904	8221	279.719	1580175	0.47	1706	268
S23_bin.21	S23	S23	Squirrel glider	illumina		d__Bacteria;p__Bacillota_C;c__Negativicutes;o__Acidaminococcales;f__Acidaminococcaceae;g__CAG-266;s__CAG-266 sp000436095	d__Bacteria;p__Bacillota_C;c__Negativicutes;o__Acidaminococcales;f__Acidaminococcaceae;g__CAG-266;s__CAG-266 sp019117495	o__Selenomonadales (UID1024)	64	334	167	97.61	1.35	98.92	1.75	-1.31	33.33	1776099	0	196	196	13706	13706	9061	9061	50213	50213	46.2	2.92	90.59	11	1878	7	324	3	0	0	0	98.92	1.75	Gradient Boost (General Model)	11	0.906	13706	286.028	1776099	0.46	1878	196
S7500_combined_bin.102	S7500	S30	Mahogany glider	illumina		d__Bacteria;p__Bacillota_C;c__Negativicutes;o__Acidaminococcales;f__Acidaminococcaceae;g__CAG-266;s__CAG-266 sp000436095	d__Bacteria;p__Bacillota_C;c__Negativicutes;o__Acidaminococcales;f__Acidaminococcaceae;g__CAG-266;s__CAG-266 sp019117495	o__Selenomonadales (UID1024)	64	334	167	98.2	1.55	91.96	0.31	6.24	50	1850590	0	35	35	64047	64047	52874	52874	199995	199995	45.9	2.14	90.51	11	1786	43	287	4	0	0	0	91.96	0.31	Gradient Boost (General Model)	11	0.905	64047	313.091	1850590	0.46	1786	35
S0340_combined_bin.8	S0340	S31	Red-legged pademelon	illumina		d__Bacteria;p__Bacillota_C;c__Negativicutes;o__Acidaminococcales;f__Acidaminococcaceae;g__JAHHUH01;s__JAHHUH01 sp017623055	d__Bacteria;p__Bacillota_C;c__Negativicutes;o__Acidaminococcales;f__Acidaminococcaceae;g__JAHHUH01;s__JAHHUH01 sp017623055	o__Selenomonadales (UID1024)	64	334	167	84.71	8.57	84.22	4.11	0.49	66.67	1228305	0	366	366	3698	3698	3356	3356	13605	13605	43.6	2.14	91.78	11	1455	40	268	24	2	0	0	84.22	4.11	Gradient Boost (General Model)	11	0.918	3698	258.532	1228305	0.44	1455	366
S35_bin.28	S35	S35	Koala	illumina		d__Bacteria;p__Bacillota_C;c__Negativicutes;o__Acidaminococcales;f__Acidaminococcaceae;g__JAJQAO01;s__JAJQAO01 sp021201965	d__Bacteria;p__Bacillota_C;c__Negativicutes;o__Acidaminococcales;f__Acidaminococcaceae;g__JAJQAO01;s__JAJQAO01 sp021201965	o__Selenomonadales (UID1024)	64	334	167	62.87	0.3	76.96	0.2	-14.09	0	979156	0	67	67	23040	23040	14614	14614	49704	49704	42.4	2.38	86.13	11	1115	92	240	2	0	0	0	76.96	0.2	Gradient Boost (General Model)	11	0.861	23040	252.727	979156	0.42	1115	67
S0332_combined_bin.48	S0332	S25	Koala	illumina	Yes	d__Bacteria;p__Bacillota_C;c__Negativicutes;o__Acidaminococcales;f__Acidaminococcaceae;g__Phascolarctobacterium;s__Phascolarctobacterium faecium	d__Bacteria;p__Bacillota_C;c__Negativicutes;o__Acidaminococcales;f__Acidaminococcaceae;g__Phascolarctobacterium;s__Phascolarctobacterium faecium	o__Selenomonadales (UID1024)	64	334	167	99.98	1.5	99.87	0.13	0.11	0	2249117	0	19	19	264161	264161	118374	118374	615064	615064	43.8	2.33	90.42	11	2108	1	329	4	0	0	0	99.87	0.13	Gradient Boost (General Model)	11	0.904	264161	322.036	2249117	0.44	2108	19
S11_bin.3	S11	S11	Southern hairy-nosed wombat	illumina		d__Bacteria;p__Bacillota_C;c__Negativicutes;o__Acidaminococcales;f__Acidaminococcaceae;g__Phascolarctobacterium;s__Phascolarctobacterium faecium	d__Bacteria;p__Bacillota_C;c__Negativicutes;o__Acidaminococcales;f__Acidaminococcaceae;g__Phascolarctobacterium;s__Phascolarctobacterium faecium	o__Selenomonadales (UID1024)	64	334	167	99.98	1.5	99.86	0.16	0.12	0	2555821	0	29	29	129557	129557	88131	88131	558451	558451	43.7	2.81	90.67	11	2444	1	329	4	0	0	0	99.86	0.16	Gradient Boost (General Model)	11	0.907	129557	316.586	2555821	0.44	2444	29
S35_bin.61	S35	S35	Koala	illumina		d__Bacteria;p__Bacillota_C;c__Negativicutes;o__Acidaminococcales;f__Acidaminococcaceae;g__Phascolarctobacterium;s__Phascolarctobacterium sp900545535	d__Bacteria;p__Bacillota_C;c__Negativicutes;o__Acidaminococcales;f__Acidaminococcaceae;g__Phascolarctobacterium;s__Phascolarctobacterium sp900545535	o__Selenomonadales (UID1024)	64	334	167	98.48	1.5	99.33	0.38	-0.85	0	2293814	0	189	189	16770	16770	12136	12136	61024	61024	47.3	4.07	90.62	11	2150	4	326	4	0	0	0	99.33	0.38	Gradient Boost (General Model)	11	0.906	16770	322.719	2293814	0.47	2150	189
S36_bin.3	S36	S36	Koala	illumina		d__Bacteria;p__Bacillota_C;c__Negativicutes;o__Acidaminococcales;f__Acidaminococcaceae;g__Phascolarctobacterium;s__Phascolarctobacterium sp900545535	d__Bacteria;p__Bacillota_C;c__Negativicutes;o__Acidaminococcales;f__Acidaminococcaceae;g__Phascolarctobacterium;s__Phascolarctobacterium sp900545535	o__Selenomonadales (UID1024)	64	334	167	92.65	1.47	91.95	2.12	0.7	0	1915292	0	412	412	5652	5652	4648	4648	15857	15857	48.3	3.71	92.49	11	1934	19	309	6	0	0	0	91.95	2.12	Gradient Boost (General Model)	11	0.925	5652	305.794	1915292	0.48	1934	412
S10_bin.70	S10	S10	Lumholtz's tree kangaroo	illumina	Yes	d__Bacteria;p__Bacillota_C;c__Negativicutes;o__Acidaminococcales;f__Acidaminococcaceae;g__Phascolarctobacterium_A;s__	d__Bacteria;p__Bacillota_C;c__Negativicutes;o__Acidaminococcales;f__Acidaminococcaceae;g__Phascolarctobacterium_A;s__	o__Selenomonadales (UID1024)	64	334	167	94.91	1.5	96	0.08	-1.09	0	1945730	0	131	131	22265	22265	14852	14852	61334	61334	47.2	2.29	86.36	11	1806	12	318	4	0	0	0	96	0.08	Gradient Boost (General Model)	11	0.864	22265	310.488	1945730	0.47	1806	131
S8_bin.48	S8	S8	Long-nosed potaroo	illumina	Yes	d__Bacteria;p__Bacillota_C;c__Negativicutes;o__Acidaminococcales;f__Acidaminococcaceae;g__Phascolarctobacterium_A;s__	d__Bacteria;p__Bacillota_C;c__Negativicutes;o__Acidaminococcales;f__Acidaminococcaceae;g__Phascolarctobacterium_A;s__Phascolarctobacterium_A sp030540395	o__Selenomonadales (UID1024)	64	334	167	81.08	3.69	88.45	2.34	-7.37	100	1593902	0	255	255	7316	7316	6250	6250	49753	49753	49.3	2.25	89.41	11	1658	77	249	8	0	0	0	88.45	2.34	Gradient Boost (General Model)	11	0.894	7316	286.955	1593902	0.49	1658	255
S7_bin.115	S7	S7	Northern brown bandicoot	illumina		d__Bacteria;p__Bacillota_C;c__Negativicutes;o__Acidaminococcales;f__Acidaminococcaceae;g__Phascolarctobacterium_A;s__	d__Bacteria;p__Bacillota_C;c__Negativicutes;o__Acidaminococcales;f__Acidaminococcaceae;g__Phascolarctobacterium_A;s__Phascolarctobacterium_A sp030540395	o__Selenomonadales (UID1024)	64	334	167	77.86	2.1	82.86	1.06	-5	0	1485419	0	348	348	4976	4976	4268	4268	19889	19889	49.2	2.89	89.92	11	1583	100	230	4	0	0	0	82.86	1.06	Gradient Boost (General Model)	11	0.899	4976	281.653	1485419	0.49	1583	348
S5_bin.18	S5	S5	Northern brown bandicoot	illumina	Yes	d__Bacteria;p__Bacillota_C;c__Negativicutes;o__Acidaminococcales;f__Acidaminococcaceae;g__Phascolarctobacterium_A;s__Phascolarctobacterium_A sp900757795	d__Bacteria;p__Bacillota_C;c__Negativicutes;o__Acidaminococcales;f__Acidaminococcaceae;g__Phascolarctobacterium_A;s__Phascolarctobacterium_A sp900757795	o__Selenomonadales (UID1024)	64	334	167	97.39	1.2	94.98	0.37	2.41	0	1933369	0	43	43	69969	69969	44962	44962	247171	247171	43.7	1.97	89.1	11	1872	43	287	4	0	0	0	94.98	0.37	Gradient Boost (General Model)	11	0.891	69969	307.139	1933369	0.44	1872	43
S0484_combined_bin.20	S0484	S26	Southern hairy-nosed wombat	illumina		d__Bacteria;p__Bacillota_C;c__Negativicutes;o__Acidaminococcales;f__Acidaminococcaceae;g__Phascolarctobacterium_A;s__Phascolarctobacterium_A sp900757795	d__Bacteria;p__Bacillota_C;c__Negativicutes;o__Acidaminococcales;f__Acidaminococcaceae;g__Phascolarctobacterium_A;s__Phascolarctobacterium_A sp900757795	o__Selenomonadales (UID1024)	64	334	167	97.51	0.67	95.11	0.5	2.4	40	1818902	0	116	116	22451	22451	15680	15680	62775	62775	44.4	2.03	89.45	11	1804	9	320	5	0	0	0	95.11	0.5	Gradient Boost (General Model)	11	0.894	22451	301.03	1818902	0.44	1804	116
S2022_combined_bin.99	S2022	S27	Southern hairy-nosed wombat	illumina		d__Bacteria;p__Bacillota_C;c__Negativicutes;o__Acidaminococcales;f__Acidaminococcaceae;g__Phascolarctobacterium_A;s__Phascolarctobacterium_A sp900757795	d__Bacteria;p__Bacillota_C;c__Negativicutes;o__Acidaminococcales;f__Acidaminococcaceae;g__Phascolarctobacterium_A;s__Phascolarctobacterium_A sp900757795	o__Selenomonadales (UID1024)	64	334	167	92.46	1.2	91.28	1.06	1.18	0	1740436	0	233	233	10533	10533	7469	7469	34396	34396	44.4	2.52	89.89	11	1779	52	278	4	0	0	0	91.28	1.06	Gradient Boost (General Model)	11	0.899	10533	293.523	1740436	0.44	1779	233
S0093_combined_bin.42	S0093	S28	Common wombat	illumina		d__Bacteria;p__Bacillota_C;c__Negativicutes;o__Acidaminococcales;f__Acidaminococcaceae;g__Phascolarctobacterium_A;s__Phascolarctobacterium_A succinatutens	d__Bacteria;p__Bacillota_C;c__Negativicutes;o__Acidaminococcales;f__Acidaminococcaceae;g__Phascolarctobacterium_A;s__Phascolarctobacterium_A succinatutens	o__Selenomonadales (UID1024)	64	334	167	97.9	1.25	96.14	0.16	1.76	20	1943856	0	85	85	32576	32576	22868	22868	72502	72502	48	1.94	87.81	11	1857	9	320	5	0	0	0	96.14	0.16	Gradient Boost (General Model)	11	0.878	32576	306.812	1943856	0.48	1857	85
S10_bin.94	S10	S10	Lumholtz's tree kangaroo	illumina		d__Bacteria;p__Bacillota_C;c__Negativicutes;o__Acidaminococcales;f__Acidaminococcaceae;g__URXU01;s__URXU01 sp900541915	d__Bacteria;p__Bacillota_C;c__Negativicutes;o__Acidaminococcales;f__Acidaminococcaceae;g__URXU01;s__URXU01 sp900541915	o__Selenomonadales (UID1024)	64	334	167	82.11	5.08	78.46	3.58	3.65	50	1352249	0	373	373	4240	4240	3625	3625	12365	12365	43.1	2.69	92.12	11	1638	80	240	14	0	0	0	78.46	3.58	Gradient Boost (General Model)	11	0.921	4240	253.967	1352249	0.43	1638	373
S13_bin.7	S13	S13	Squirrel glider	illumina		d__Bacteria;p__Bacillota_C;c__Negativicutes;o__Selenomonadales;f__Selenomonadaceae;g__Anaerovibrio;s__	d__Bacteria;p__Bacillota_C;c__Negativicutes;o__Selenomonadales;f__Selenomonadaceae;g__Anaerovibrio;s__Anaerovibrio sp900548165	p__Firmicutes (UID1022)	100	295	158	77.59	4.87	72.76	1.22	4.83	0	1518585	0	438	438	3868	3868	3467	3467	14046	14046	44.8	2.33	89.88	11	1751	73	208	14	0	0	0	72.76	1.22	Neural Network (Specific Model)	11	0.899	3868	260.107	1518585	0.45	1751	438
S7_bin.8	S7	S7	Northern brown bandicoot	illumina		d__Bacteria;p__Bacillota_C;c__Negativicutes;o__Selenomonadales;f__Selenomonadaceae;g__Anaerovibrio;s__Anaerovibrio sp900548165	d__Bacteria;p__Bacillota_C;c__Negativicutes;o__Selenomonadales;f__Selenomonadaceae;g__Anaerovibrio;s__Anaerovibrio sp900548165	p__Firmicutes (UID1022)	100	295	158	96.75	4.14	92.78	0.25	3.97	10	1988873	0	141	141	23252	23252	14105	14105	69944	69944	44.6	2.02	88.77	11	1881	13	272	10	0	0	0	92.78	0.25	Neural Network (Specific Model)	11	0.888	23252	313.231	1988873	0.45	1881	141
S0463_combined_bin.74	S0463	S29	Mahogany glider	illumina	Yes	d__Bacteria;p__Bacillota_C;c__Negativicutes;o__Selenomonadales;f__Selenomonadaceae;g__Megamonas;s__	d__Bacteria;p__Bacillota_C;c__Negativicutes;o__Selenomonadales;f__Selenomonadaceae;g__Megamonas;s__	k__Bacteria (UID203)	5449	104	58	63.79	0	54.23	0.31	9.56	0	1394456	0	20	20	100501	100501	69722	69722	339472	339472	38.1	1.31	89.68	11	1323	63	41	0	0	0	0	54.23	0.31	Neural Network (Specific Model)	11	0.897	100501	315.444	1394456	0.38	1323	20
S0463_combined_bin.79	S0463	S29	Mahogany glider	illumina	Yes	d__Bacteria;p__Bacillota_C;c__Negativicutes;o__Selenomonadales;f__Selenomonadaceae;g__Megamonas;s__	d__Bacteria;p__Bacillota_C;c__Negativicutes;o__Selenomonadales;f__Selenomonadaceae;g__Megamonas;s__	p__Firmicutes (UID1022)	100	295	158	98.73	1.9	99.85	0.15	-1.12	0	2477262	0	40	40	124491	124491	61931	61931	256376	256376	32.3	1.5	88.61	11	2345	6	286	3	0	0	0	99.85	0.15	Neural Network (Specific Model)	11	0.886	124491	312.345	2477262	0.32	2345	40
S0463_combined_bin.80	S0463	S29	Mahogany glider	illumina	Yes	d__Bacteria;p__Bacillota_C;c__Negativicutes;o__Selenomonadales;f__Selenomonadaceae;g__Megamonas;s__	d__Bacteria;p__Bacillota_C;c__Negativicutes;o__Selenomonadales;f__Selenomonadaceae;g__Megamonas;s__	p__Firmicutes (UID1022)	100	295	158	32.28	0	51.48	0.18	-19.2	0	1257551	0	25	25	86649	86649	50302	50302	282036	282036	38.3	1.65	88.39	11	1183	172	123	0	0	0	0	51.48	0.18	Neural Network (Specific Model)	11	0.884	86649	313.47	1257551	0.38	1183	25
S19_bin.10	S19	S19	Squirrel glider	illumina	Yes	d__Bacteria;p__Bacillota_C;c__Negativicutes;o__Selenomonadales;f__Selenomonadaceae;g__Megamonas;s__	d__Bacteria;p__Bacillota_C;c__Negativicutes;o__Selenomonadales;f__Selenomonadaceae;g__Megamonas;s__	p__Firmicutes (UID1022)	100	295	158	65.19	0.63	54.58	0.06	10.61	0	1538729	0	35	35	100079	100079	43963	43963	254912	254912	38.6	2.57	89.81	11	1457	103	191	1	0	0	0	54.58	0.06	Neural Network (Specific Model)	11	0.898	100079	316.494	1538729	0.39	1457	35
S4_bin.6	S4	S4	Rufous bettong or Mahogany glider	illumina	Yes	d__Bacteria;p__Bacillota_C;c__Negativicutes;o__Selenomonadales;f__Selenomonadaceae;g__Megamonas;s__	d__Bacteria;p__Bacillota_C;c__Negativicutes;o__Selenomonadales;f__Selenomonadaceae;g__Megamonas;s__	k__Bacteria (UID203)	5449	104	58	51.72	1.72	64.39	4.82	-12.67	100	1735637	0	260	260	10442	10442	6675	6675	37365	37365	37.4	3.44	88.62	11	1941	68	34	2	0	0	0	64.39	4.82	Gradient Boost (General Model)	11	0.886	10442	264.48	1735637	0.37	1941	260
S12_bin.47	S12	S12	Yellow glider	illumina		d__Bacteria;p__Bacillota_C;c__Negativicutes;o__Selenomonadales;f__Selenomonadaceae;g__Megamonas;s__	d__Bacteria;p__Bacillota_C;c__Negativicutes;o__Selenomonadales;f__Selenomonadaceae;g__Megamonas;s__	k__Bacteria (UID203)	5449	104	58	62.07	0	51.8	0.24	10.27	0	1217072	0	23	23	75981	75981	52916	52916	116691	116691	38.6	1.28	89.3	11	1151	64	40	0	0	0	0	51.8	0.24	Neural Network (Specific Model)	11	0.893	75981	314.971	1217072	0.39	1151	23
S13_bin.43	S13	S13	Squirrel glider	illumina		d__Bacteria;p__Bacillota_C;c__Negativicutes;o__Selenomonadales;f__Selenomonadaceae;g__Megamonas;s__	d__Bacteria;p__Bacillota_C;c__Negativicutes;o__Selenomonadales;f__Selenomonadaceae;g__Megamonas;s__	p__Firmicutes (UID1022)	100	295	158	67.8	5.3	68.36	4.44	-0.56	63.64	1851988	0	447	447	4899	4899	4143	4143	19504	19504	39.3	2.39	89.87	11	2027	114	170	11	0	0	0	68.36	4.44	Neural Network (Specific Model)	11	0.898	4899	273.99	1851988	0.39	2027	447
S15_bin.1	S15	S15	Squirrel glider	illumina		d__Bacteria;p__Bacillota_C;c__Negativicutes;o__Selenomonadales;f__Selenomonadaceae;g__Megamonas;s__	d__Bacteria;p__Bacillota_C;c__Negativicutes;o__Selenomonadales;f__Selenomonadaceae;g__Megamonas;s__	k__Bacteria (UID203)	5449	104	58	55.17	0	52.87	1.99	2.3	0	1333706	0	228	228	8585	8585	5849	5849	30087	30087	38.5	3.03	88.82	11	1432	68	36	0	0	0	0	52.87	1.99	Neural Network (Specific Model)	11	0.888	8585	275.962	1333706	0.39	1432	228
S16_bin.33	S16	S16	Yellow glider	illumina		d__Bacteria;p__Bacillota_C;c__Negativicutes;o__Selenomonadales;f__Selenomonadaceae;g__Megamonas;s__	d__Bacteria;p__Bacillota_C;c__Negativicutes;o__Selenomonadales;f__Selenomonadaceae;g__Megamonas;s__	k__Bacteria (UID203)	5449	103	57	62.04	1.75	77.85	3.31	-15.81	100	1999022	0	422	422	5733	5733	4737	4737	37957	37957	32.5	2.34	88.73	11	2176	60	42	1	0	0	0	77.85	3.31	Neural Network (Specific Model)	11	0.887	5733	271.98	1999022	0.33	2176	422
S23_bin.1	S23	S23	Squirrel glider	illumina		d__Bacteria;p__Bacillota_C;c__Negativicutes;o__Selenomonadales;f__Selenomonadaceae;g__Megamonas;s__	d__Bacteria;p__Bacillota_C;c__Negativicutes;o__Selenomonadales;f__Selenomonadaceae;g__Megamonas;s__	p__Firmicutes (UID1022)	100	295	158	75.97	0.21	76.66	1.55	-0.69	100	2125508	0	438	438	6192	6192	4852	4852	34796	34796	39	2.72	89.93	11	2280	93	201	1	0	0	0	76.66	1.55	Neural Network (Specific Model)	11	0.899	6192	279.75	2125508	0.39	2280	438
S7500_combined_bin.3	S7500	S30	Mahogany glider	illumina		d__Bacteria;p__Bacillota_C;c__Negativicutes;o__Selenomonadales;f__Selenomonadaceae;g__Megamonas;s__	d__Bacteria;p__Bacillota_C;c__Negativicutes;o__Selenomonadales;f__Selenomonadaceae;g__Megamonas;s__	p__Firmicutes (UID1022)	100	295	158	37.34	0.32	51.24	0.2	-13.9	100	1271952	0	19	19	85248	85248	66944	66944	239450	239450	32.7	1.24	88.44	11	1171	162	132	1	0	0	0	51.24	0.2	Neural Network (Specific Model)	11	0.884	85248	320.488	1271952	0.33	1171	19
S12_bin.38	S12	S12	Yellow glider	illumina		d__Bacteria;p__Bacillota_C;c__Negativicutes;o__Selenomonadales;f__Selenomonadaceae;g__Megamonas;s__Megamonas funiformis	d__Bacteria;p__Bacillota_C;c__Negativicutes;o__Selenomonadales;f__Selenomonadaceae;g__Megamonas;s__Megamonas funiformis	p__Firmicutes (UID1022)	100	295	158	77.86	3.69	72.51	5.82	5.35	71.43	1785146	0	264	264	10229	10229	6761	6761	47311	47311	31.8	1.81	89.45	11	1873	96	192	7	0	0	0	72.51	5.82	Neural Network (Specific Model)	11	0.894	10229	284.433	1785146	0.32	1873	264
S23_bin.11	S23	S23	Squirrel glider	illumina		d__Bacteria;p__Bacillota_C;c__Negativicutes;o__Selenomonadales;f__Selenomonadaceae;g__Megamonas;s__Megamonas funiformis	d__Bacteria;p__Bacillota_C;c__Negativicutes;o__Selenomonadales;f__Selenomonadaceae;g__Megamonas;s__Megamonas funiformis	p__Firmicutes (UID1022)	100	295	158	80.38	0.63	73.63	0.4	6.75	0	1658820	0	28	28	93793	93793	59243	59243	154322	154322	31.1	1.91	89.13	11	1662	84	210	1	0	0	0	73.63	0.4	Neural Network (Specific Model)	11	0.891	93793	296.919	1658820	0.31	1662	28
S0332_combined_bin.28	S0332	S25	Koala	illumina		d__Bacteria;p__Bacillota_C;c__Negativicutes;o__Selenomonadales;f__Selenomonadaceae;g__Megamonas;s__Megamonas hypermegale_A	d__Bacteria;p__Bacillota_C;c__Negativicutes;o__Selenomonadales;f__Selenomonadaceae;g__Megamonas;s__Megamonas hypermegale_A	p__Firmicutes (UID1022)	100	295	158	84.6	2.06	84.42	0.42	0.18	0	1954301	0	429	429	5768	5768	4555	4555	40545	40545	44.5	3.01	89.31	11	1977	66	225	4	0	0	0	84.42	0.42	Neural Network (Specific Model)	11	0.893	5768	294.634	1954301	0.44	1977	429
S0340_combined_bin.15	S0340	S31	Red-legged pademelon	illumina	Yes	d__Bacteria;p__Bacteroidota;c__Bacteroidia;o__Bacteroidales;f__Bacteroidaceae;g__Alloprevotella;s__	d__Bacteria;p__Bacteroidota;c__Bacteroidia;o__Bacteroidales;f__Bacteroidaceae;g__Alloprevotella;s__	o__Bacteroidales (UID2657)	160	492	269	73.71	4.61	77.25	5.45	-3.54	8	2075228	0	462	462	5543	5543	4491	4491	19666	19666	51.9	2.36	85.41	11	1893	158	309	25	0	0	0	77.25	5.45	Neural Network (Specific Model)	11	0.854	5543	312.532	2075228	0.52	1893	462
S0340_combined_bin.93	S0340	S31	Red-legged pademelon	illumina	Yes	d__Bacteria;p__Bacteroidota;c__Bacteroidia;o__Bacteroidales;f__Bacteroidaceae;g__Alloprevotella;s__	d__Bacteria;p__Bacteroidota;c__Bacteroidia;o__Bacteroidales;f__Bacteroidaceae;g__Alloprevotella;s__	k__Bacteria (UID203)	5449	104	58	51.72	4.31	37.81	3.13	13.91	0	1098725	0	354	354	3225	3225	3103	3103	14135	14135	48.5	2.15	91.74	11	1137	71	30	3	0	0	0	37.81	3.13	Neural Network (Specific Model)	11	0.917	3225	296.004	1098725	0.49	1137	354
S0463_combined_bin.77	S0463	S29	Mahogany glider	illumina	Yes	d__Bacteria;p__Bacteroidota;c__Bacteroidia;o__Bacteroidales;f__Bacteroidaceae;g__Alloprevotella;s__	d__Bacteria;p__Bacteroidota;c__Bacteroidia;o__Bacteroidales;f__Bacteroidaceae;g__Alloprevotella;s__	o__Bacteroidales (UID2657)	160	492	269	78.48	1.39	76.19	1.44	2.29	20	2036759	0	359	359	7058	7058	5673	5673	29758	29758	52.2	3.54	88.72	11	1859	123	364	5	0	0	0	76.19	1.44	Neural Network (Specific Model)	11	0.887	7058	324.763	2036759	0.52	1859	359
S16_bin.30	S16	S16	Yellow glider	illumina	Yes	d__Bacteria;p__Bacteroidota;c__Bacteroidia;o__Bacteroidales;f__Bacteroidaceae;g__Alloprevotella;s__	d__Bacteria;p__Bacteroidota;c__Bacteroidia;o__Bacteroidales;f__Bacteroidaceae;g__Alloprevotella;s__	k__Bacteria (UID203)	5449	104	58	62.07	0	65.85	0.06	-3.78	0	1680495	0	24	24	100413	100413	70020	70020	234693	234693	58.5	2.19	89.41	11	1391	63	41	0	0	0	0	65.85	0.06	Neural Network (Specific Model)	11	0.894	100413	360.483	1680495	0.59	1391	24
S18_bin.3	S18	S18	Squirrel glider	illumina	Yes	d__Bacteria;p__Bacteroidota;c__Bacteroidia;o__Bacteroidales;f__Bacteroidaceae;g__Alloprevotella;s__	d__Bacteria;p__Bacteroidota;c__Bacteroidia;o__Bacteroidales;f__Bacteroidaceae;g__Alloprevotella;s__	o__Bacteroidales (UID2657)	160	492	269	95.56	0.12	93.64	0.37	1.92	0	2680047	0	42	42	153736	153736	63810	63810	316296	316296	54.7	2.19	85.75	11	2139	43	448	1	0	0	0	93.64	0.37	Neural Network (Specific Model)	11	0.857	153736	358.704	2680047	0.55	2139	42
S7485_combined_bin.23	S7485	S32	Eastern-grey kangaroo	illumina	Yes	d__Bacteria;p__Bacteroidota;c__Bacteroidia;o__Bacteroidales;f__Bacteroidaceae;g__Alloprevotella;s__	d__Bacteria;p__Bacteroidota;c__Bacteroidia;o__Bacteroidales;f__Bacteroidaceae;g__Alloprevotella;s__	o__Bacteroidales (UID2657)	160	492	269	79.38	0.6	76.24	0.39	3.14	66.67	1989582	0	144	144	20950	20950	13816	13816	49862	49862	49.2	2.46	87.44	11	1677	83	406	3	0	0	0	76.24	0.39	Neural Network (Specific Model)	11	0.874	20950	346.159	1989582	0.49	1677	144
S7485_combined_bin.26	S7485	S32	Eastern-grey kangaroo	illumina	Yes	d__Bacteria;p__Bacteroidota;c__Bacteroidia;o__Bacteroidales;f__Bacteroidaceae;g__Alloprevotella;s__	d__Bacteria;p__Bacteroidota;c__Bacteroidia;o__Bacteroidales;f__Bacteroidaceae;g__Alloprevotella;s__	k__Bacteria (UID203)	5449	104	58	48.62	3.45	72.59	4.25	-23.97	0	1836661	0	460	460	4517	4517	3992	3992	18897	18897	51.3	2.81	88.27	11	1788	72	30	2	0	0	0	72.59	4.25	Neural Network (Specific Model)	11	0.882	4517	302.518	1836661	0.51	1788	460
S7485_combined_bin.85	S7485	S32	Eastern-grey kangaroo	illumina	Yes	d__Bacteria;p__Bacteroidota;c__Bacteroidia;o__Bacteroidales;f__Bacteroidaceae;g__Alloprevotella;s__	d__Bacteria;p__Bacteroidota;c__Bacteroidia;o__Bacteroidales;f__Bacteroidaceae;g__;s__	k__Bacteria (UID203)	5449	104	58	55.17	0	47.28	4.13	7.89	0	1349222	0	320	320	4927	4927	4216	4216	22012	22012	48.9	2.2	90.8	11	1360	71	33	0	0	0	0	47.28	4.13	Gradient Boost (General Model)	11	0.908	4927	300.786	1349222	0.49	1360	320
S8_bin.24	S8	S8	Long-nosed potaroo	illumina	Yes	d__Bacteria;p__Bacteroidota;c__Bacteroidia;o__Bacteroidales;f__Bacteroidaceae;g__Alloprevotella;s__	d__Bacteria;p__Bacteroidota;c__Bacteroidia;o__Bacteroidales;f__Bacteroidaceae;g__Alloprevotella;s__	k__Bacteria (UID203)	5449	104	58	54.31	1.72	62.06	0.23	-7.75	0	1726872	0	455	455	4353	4353	3795	3795	16415	16415	50.7	2.44	87.95	11	1740	68	35	1	0	0	0	62.06	0.23	Gradient Boost (General Model)	11	0.879	4353	291.367	1726872	0.51	1740	455
S8_bin.41	S8	S8	Long-nosed potaroo	illumina	Yes	d__Bacteria;p__Bacteroidota;c__Bacteroidia;o__Bacteroidales;f__Bacteroidaceae;g__Alloprevotella;s__	d__Bacteria;p__Bacteroidota;c__Bacteroidia;o__Bacteroidales;f__Bacteroidaceae;g__Alloprevotella;s__	o__Bacteroidales (UID2657)	160	492	269	78.69	0.37	78.17	0.24	0.52	0	2231300	0	123	123	20789	20789	18140	18140	89491	89491	54.3	3.13	86.94	11	1794	94	397	1	0	0	0	78.17	0.24	Neural Network (Specific Model)	11	0.869	20789	360.822	2231300	0.54	1794	123
S8_bin.63	S8	S8	Long-nosed potaroo	illumina	Yes	d__Bacteria;p__Bacteroidota;c__Bacteroidia;o__Bacteroidales;f__Bacteroidaceae;g__Alloprevotella;s__	d__Bacteria;p__Bacteroidota;c__Bacteroidia;o__Bacteroidales;f__Bacteroidaceae;g__Alloprevotella;s__	o__Bacteroidales (UID2657)	160	492	269	70.3	0	63.99	0.07	6.31	0	1923183	0	45	45	80783	80783	42737	42737	199475	199475	54.3	1.96	85.02	11	1435	143	349	0	0	0	0	63.99	0.07	Neural Network (Specific Model)	11	0.85	80783	380.036	1923183	0.54	1435	45
S0463_combined_bin.20	S0463	S29	Mahogany glider	illumina		d__Bacteria;p__Bacteroidota;c__Bacteroidia;o__Bacteroidales;f__Bacteroidaceae;g__Alloprevotella;s__	d__Bacteria;p__Bacteroidota;c__Bacteroidia;o__Bacteroidales;f__Bacteroidaceae;g__Alloprevotella;s__	k__Bacteria (UID203)	5449	104	58	56.9	0	59.88	0.11	-2.98	0	1574932	0	23	23	158881	158881	68475	68475	234732	234732	58.8	1.66	89.75	11	1299	67	37	0	0	0	0	59.88	0.11	Neural Network (Specific Model)	11	0.898	158881	363.202	1574932	0.59	1299	23
S12_bin.13	S12	S12	Yellow glider	illumina		d__Bacteria;p__Bacteroidota;c__Bacteroidia;o__Bacteroidales;f__Bacteroidaceae;g__Alloprevotella;s__	d__Bacteria;p__Bacteroidota;c__Bacteroidia;o__Bacteroidales;f__Bacteroidaceae;g__Alloprevotella;s__	k__Bacteria (UID203)	5449	104	58	55.17	0	62.55	0.04	-7.38	0	1522511	0	17	17	168046	168046	89559	89559	226722	226722	58.4	1.87	89.69	11	1234	68	36	0	0	0	0	62.55	0.04	Neural Network (Specific Model)	11	0.897	168046	369.326	1522511	0.58	1234	17
S13_bin.12	S13	S13	Squirrel glider	illumina		d__Bacteria;p__Bacteroidota;c__Bacteroidia;o__Bacteroidales;f__Bacteroidaceae;g__Alloprevotella;s__	d__Bacteria;p__Bacteroidota;c__Bacteroidia;o__Bacteroidales;f__Bacteroidaceae;g__Alloprevotella;s__	o__Bacteroidales (UID2657)	160	492	269	96.55	1.15	96.64	2.8	-0.09	16.67	2744625	0	47	47	87230	87230	58396	58396	254440	254440	54.1	2.41	85.73	11	2169	16	470	6	0	0	0	96.64	2.8	Neural Network (Specific Model)	11	0.857	87230	362.181	2744625	0.54	2169	47
S15_bin.31	S15	S15	Squirrel glider	illumina		d__Bacteria;p__Bacteroidota;c__Bacteroidia;o__Bacteroidales;f__Bacteroidaceae;g__Alloprevotella;s__	d__Bacteria;p__Bacteroidota;c__Bacteroidia;o__Bacteroidales;f__Bacteroidaceae;g__Alloprevotella;s__	o__Bacteroidales (UID2657)	160	492	269	69.34	2.19	60.05	1.47	9.29	37.5	1799930	0	524	524	3723	3723	3434	3434	17635	17635	55.6	3.33	86.38	11	1747	173	311	8	0	0	0	60.05	1.47	Neural Network (Specific Model)	11	0.864	3723	297.136	1799930	0.56	1747	524
S21_bin.54	S21	S21	Long-nosed potaroo	illumina		d__Bacteria;p__Bacteroidota;c__Bacteroidia;o__Bacteroidales;f__Bacteroidaceae;g__Alloprevotella;s__	d__Bacteria;p__Bacteroidota;c__Bacteroidia;o__Bacteroidales;f__Bacteroidaceae;g__Alloprevotella;s__	o__Bacteroidales (UID2657)	160	492	269	51.27	0	46.47	0.02	4.8	0	1556112	0	32	32	70944	70944	48628	48628	130132	130132	54.6	1.68	85.23	11	1177	219	273	0	0	0	0	46.47	0.02	Neural Network (Specific Model)	11	0.852	70944	375.898	1556112	0.55	1177	32
S21_bin.67	S21	S21	Long-nosed potaroo	illumina		d__Bacteria;p__Bacteroidota;c__Bacteroidia;o__Bacteroidales;f__Bacteroidaceae;g__Alloprevotella;s__	d__Bacteria;p__Bacteroidota;c__Bacteroidia;o__Bacteroidales;f__Bacteroidaceae;g__Alloprevotella;s__	k__Bacteria (UID203)	5449	104	58	41.38	0	52.81	0.04	-11.43	0	1491959	0	80	80	23539	23539	18649	18649	68757	68757	55.6	2.19	86.81	11	1184	78	26	0	0	0	0	52.81	0.04	Neural Network (Specific Model)	11	0.868	23539	365.011	1491959	0.56	1184	80
S23_bin.14	S23	S23	Squirrel glider	illumina		d__Bacteria;p__Bacteroidota;c__Bacteroidia;o__Bacteroidales;f__Bacteroidaceae;g__Alloprevotella;s__	d__Bacteria;p__Bacteroidota;c__Bacteroidia;o__Bacteroidales;f__Bacteroidaceae;g__Alloprevotella;s__	o__Bacteroidales (UID2657)	160	492	269	62.44	0.2	59.56	0.13	2.88	100	1578632	0	496	496	3558	3558	3182	3182	14533	14533	54	3.13	86.35	11	1652	191	299	2	0	0	0	59.56	0.13	Gradient Boost (General Model)	11	0.863	3558	275.57	1578632	0.54	1652	496
S5_bin.53	S5	S5	Northern brown bandicoot	illumina		d__Bacteria;p__Bacteroidota;c__Bacteroidia;o__Bacteroidales;f__Bacteroidaceae;g__Alloprevotella;s__	d__Bacteria;p__Bacteroidota;c__Bacteroidia;o__Bacteroidales;f__Bacteroidaceae;g__Alloprevotella;s__	o__Bacteroidales (UID2657)	160	492	269	63.21	0	59.9	0.12	3.31	0	1449579	0	10	10	199410	199410	144957	144957	419608	419608	54.3	1.3	85.92	11	1090	157	335	0	0	0	0	59.9	0.12	Neural Network (Specific Model)	11	0.859	199410	381.279	1449579	0.54	1090	10
S7_bin.79	S7	S7	Northern brown bandicoot	illumina		d__Bacteria;p__Bacteroidota;c__Bacteroidia;o__Bacteroidales;f__Bacteroidaceae;g__Alloprevotella;s__	d__Bacteria;p__Bacteroidota;c__Bacteroidia;o__Bacteroidales;f__Bacteroidaceae;g__Alloprevotella;s__	o__Bacteroidales (UID2657)	160	492	269	51.68	0.14	49.08	0.35	2.6	0	1367340	0	18	18	182865	182865	75963	75963	330782	330782	54.2	2.45	85.78	11	1144	228	262	2	0	0	0	49.08	0.35	Neural Network (Specific Model)	11	0.858	182865	342.3	1367340	0.54	1144	18
S7500_combined_bin.20	S7500	S30	Mahogany glider	illumina		d__Bacteria;p__Bacteroidota;c__Bacteroidia;o__Bacteroidales;f__Bacteroidaceae;g__Alloprevotella;s__	d__Bacteria;p__Bacteroidota;c__Bacteroidia;o__Bacteroidales;f__Bacteroidaceae;g__Alloprevotella;s__	k__Bacteria (UID203)	5449	104	58	55.17	0	63.57	0.09	-8.4	0	1537334	0	22	22	153025	153025	69878	69878	265301	265301	59.1	2.12	89.08	11	1237	68	36	0	0	0	0	63.57	0.09	Neural Network (Specific Model)	11	0.891	153025	369.437	1537334	0.59	1237	22
S0332_combined_bin.1	S0332	S25	Koala	illumina	Yes	d__Bacteria;p__Bacteroidota;c__Bacteroidia;o__Bacteroidales;f__Bacteroidaceae;g__Bacteroides;s__	d__Bacteria;p__Bacteroidota;c__Bacteroidia;o__Bacteroidales;f__Bacteroidaceae;g__Bacteroides;s__	o__Bacteroidales (UID2657)	160	490	268	90.99	4.85	89.42	7.47	1.57	72.22	6837799	0	317	317	49346	49346	21570	21570	252733	252733	43.6	2.62	90.93	11	5482	81	393	15	1	0	0	89.42	7.47	Neural Network (Specific Model)	11	0.909	49346	378.555	6837799	0.44	5482	317
S12_bin.19	S12	S12	Yellow glider	illumina	Yes	d__Bacteria;p__Bacteroidota;c__Bacteroidia;o__Bacteroidales;f__Bacteroidaceae;g__Bacteroides;s__	d__Bacteria;p__Bacteroidota;c__Bacteroidia;o__Bacteroidales;f__Bacteroidaceae;g__Bacteroides;s__	o__Bacteroidales (UID2657)	160	492	269	94.42	1.58	91.63	1.58	2.79	33.33	3655922	0	90	90	77628	77628	40621	40621	203591	203591	49.6	2.12	88.55	11	2872	22	461	9	0	0	0	91.63	1.58	Neural Network (Specific Model)	11	0.885	77628	376.322	3655922	0.5	2872	90
S16_bin.18	S16	S16	Yellow glider	illumina	Yes	d__Bacteria;p__Bacteroidota;c__Bacteroidia;o__Bacteroidales;f__Bacteroidaceae;g__Bacteroides;s__	d__Bacteria;p__Bacteroidota;c__Bacteroidia;o__Bacteroidales;f__Bacteroidaceae;g__Bacteroides;s__	k__Bacteria (UID203)	5449	104	58	69.28	1.72	83.75	2.86	-14.47	100	5201486	0	75	75	109427	109427	69353	69353	272923	272923	42.1	1	91.34	11	3879	52	51	1	0	0	0	83.75	2.86	Neural Network (Specific Model)	11	0.913	109427	408.642	5201486	0.42	3879	75
S12_bin.11	S12	S12	Yellow glider	illumina		d__Bacteria;p__Bacteroidota;c__Bacteroidia;o__Bacteroidales;f__Bacteroidaceae;g__Bacteroides;s__Bacteroides clarus	d__Bacteria;p__Bacteroidota;c__Bacteroidia;o__Bacteroidales;f__Bacteroidaceae;g__Bacteroides;s__Bacteroides clarus	o__Bacteroidales (UID2657)	160	492	269	83.17	7.41	79.17	4.97	4	46.88	3133125	0	515	515	8264	8264	6083	6083	41618	41618	46.1	3.34	91.44	11	2908	115	347	29	1	0	0	79.17	4.97	Gradient Boost (General Model)	11	0.914	8264	328.66	3133125	0.46	2908	515
S0463_combined_bin.42	S0463	S29	Mahogany glider	illumina		d__Bacteria;p__Bacteroidota;c__Bacteroidia;o__Bacteroidales;f__Bacteroidaceae;g__Bacteroides;s__Bacteroides faecis	d__Bacteria;p__Bacteroidota;c__Bacteroidia;o__Bacteroidales;f__Bacteroidaceae;g__Bacteroides;s__Bacteroides faecis	g__Bacteroides (UID2691)	33	839	309	98.73	1.86	100	2	-1.27	27.27	5950281	0	137	137	88207	88207	43432	43432	279460	279460	42.3	2.65	89.8	11	4847	6	822	11	0	0	0	100	2	Neural Network (Specific Model)	11	0.898	88207	367.879	5950281	0.42	4847	137
S16_bin.49	S16	S16	Yellow glider	illumina		d__Bacteria;p__Bacteroidota;c__Bacteroidia;o__Bacteroidales;f__Bacteroidaceae;g__Bacteroides;s__Bacteroides fragilis	d__Bacteria;p__Bacteroidota;c__Bacteroidia;o__Bacteroidales;f__Bacteroidaceae;g__Bacteroides;s__Bacteroides fragilis	k__Bacteria (UID203)	5449	104	58	49.66	0	53.66	0.01	-4	0	2301368	0	38	38	75983	75983	60562	60562	200469	200469	43.8	1.44	89.82	11	1779	68	36	0	0	0	0	53.66	0.01	Neural Network (Specific Model)	11	0.898	75983	387.721	2301368	0.44	1779	38
S0484_combined_bin.37	S0484	S26	Southern hairy-nosed wombat	illumina		d__Bacteria;p__Bacteroidota;c__Bacteroidia;o__Bacteroidales;f__Bacteroidaceae;g__Bacteroides;s__Bacteroides intestinalis	d__Bacteria;p__Bacteroidota;c__Bacteroidia;o__Bacteroidales;f__Bacteroidaceae;g__Bacteroides;s__Bacteroides intestinalis	o__Bacteroidales (UID2657)	160	490	268	99.25	1.02	100	0.41	-0.75	0	6088014	0	150	150	82395	82395	40586	40586	218064	218064	42.6	1.98	90.74	11	4837	2	483	5	0	0	0	100	0.41	Neural Network (Specific Model)	11	0.907	82395	381.166	6088014	0.43	4837	150
S0332_combined_bin.38	S0332	S25	Koala	illumina		d__Bacteria;p__Bacteroidota;c__Bacteroidia;o__Bacteroidales;f__Bacteroidaceae;g__Bacteroides;s__Bacteroides intestinalis_A	d__Bacteria;p__Bacteroidota;c__Bacteroidia;o__Bacteroidales;f__Bacteroidaceae;g__Bacteroides;s__Bacteroides intestinalis_A	o__Bacteroidales (UID2657)	160	491	269	93.6	2.29	90.49	4.65	3.11	71.43	6516073	0	316	316	45747	45747	20620	20620	220901	220901	42	2.97	90.08	11	5715	55	422	14	0	0	0	90.49	4.65	Neural Network (Specific Model)	11	0.901	45747	343.065	6516073	0.42	5715	316
S35_bin.59	S35	S35	Koala	illumina	Yes	d__Bacteria;p__Bacteroidota;c__Bacteroidia;o__Bacteroidales;f__Bacteroidaceae;g__Bacteroides;s__Bacteroides intestinigallinarum	d__Bacteria;p__Bacteroidota;c__Bacteroidia;o__Bacteroidales;f__Bacteroidaceae;g__Bacteroides;s__	g__Bacteroides (UID2691)	33	839	309	91.65	3.56	92.85	5.04	-1.2	58.82	6410084	0	1027	1027	9077	9077	6241	6241	53127	53127	42	3.02	92.58	11	5172	63	744	31	1	0	0	92.85	5.04	Neural Network (Specific Model)	11	0.926	9077	382.91	6410084	0.42	5172	1027
S0463_combined_bin.83	S0463	S29	Mahogany glider	illumina		d__Bacteria;p__Bacteroidota;c__Bacteroidia;o__Bacteroidales;f__Bacteroidaceae;g__Bacteroides;s__Bacteroides propionicigenes	d__Bacteria;p__Bacteroidota;c__Bacteroidia;o__Bacteroidales;f__Bacteroidaceae;g__Bacteroides;s__Bacteroides propionicigenes	k__Bacteria (UID203)	5449	104	58	79.31	6.9	89.92	3.16	-10.61	100	3738271	0	74	74	97965	97965	50517	50517	200540	200540	44.1	2.33	91.05	11	3103	47	52	5	0	0	0	89.92	3.16	Neural Network (Specific Model)	11	0.91	97965	366.033	3738271	0.44	3103	74
S7500_combined_bin.68	S7500	S30	Mahogany glider	illumina		d__Bacteria;p__Bacteroidota;c__Bacteroidia;o__Bacteroidales;f__Bacteroidaceae;g__Bacteroides;s__Bacteroides rodentium	d__Bacteria;p__Bacteroidota;c__Bacteroidia;o__Bacteroidales;f__Bacteroidaceae;g__Bacteroides;s__Bacteroides rodentium	o__Bacteroidales (UID2657)	160	492	269	67.1	4.08	73.78	4.41	-6.68	80	3742825	0	618	618	7580	7580	6056	6056	91923	91923	48.6	2.28	90.79	11	3509	180	297	15	0	0	0	73.78	4.41	Neural Network (Specific Model)	11	0.908	7580	323.199	3742825	0.49	3509	618
S0332_combined_bin.33	S0332	S25	Koala	illumina		d__Bacteria;p__Bacteroidota;c__Bacteroidia;o__Bacteroidales;f__Bacteroidaceae;g__Bacteroides;s__Bacteroides thetaiotaomicron	d__Bacteria;p__Bacteroidota;c__Bacteroidia;o__Bacteroidales;f__Bacteroidaceae;g__Bacteroides;s__Bacteroides thetaiotaomicron	g__Bacteroides (UID2691)	33	839	309	96.12	0.87	99.93	1.75	-3.81	5.56	6381294	0	244	244	52659	52659	26152	26152	239425	239425	42.8	3.61	89.28	11	5391	45	781	12	0	1	0	99.93	1.75	Neural Network (Specific Model)	11	0.893	52659	352.892	6381294	0.43	5391	244
S7877_combined_bin.34	S7877	S33	Lumholtz's tree kangaroo	illumina		d__Bacteria;p__Bacteroidota;c__Bacteroidia;o__Bacteroidales;f__Bacteroidaceae;g__Bacteroides;s__Bacteroides uniformis	d__Bacteria;p__Bacteroidota;c__Bacteroidia;o__Bacteroidales;f__Bacteroidaceae;g__Bacteroides;s__Bacteroides uniformis	k__Bacteria (UID203)	5449	104	58	66.54	5.17	76.6	3.99	-10.06	50	3406500	0	573	573	7550	7550	5945	5945	59123	59123	47.9	2.44	91.32	11	3266	58	44	1	1	0	0	76.6	3.99	Neural Network (Specific Model)	11	0.913	7550	317.898	3406500	0.48	3266	573
S0340_combined_bin.1	S0340	S31	Red-legged pademelon	illumina	Yes	d__Bacteria;p__Bacteroidota;c__Bacteroidia;o__Bacteroidales;f__Bacteroidaceae;g__HGM04593;s__HGM04593 sp017451695	d__Bacteria;p__Bacteroidota;c__Bacteroidia;o__Bacteroidales;f__Bacteroidaceae;g__HGM04593;s__HGM04593 sp017451695	o__Bacteroidales (UID2657)	160	492	269	94.23	1.08	91.96	0.05	2.27	0	2339191	0	52	52	76301	76301	44984	44984	205147	205147	46.6	2.01	91.03	11	1975	22	465	5	0	0	0	91.96	0.05	Neural Network (Specific Model)	11	0.91	76301	359.901	2339191	0.47	1975	52
S24_bin.1	S24	S24	Koala	illumina	Yes	d__Bacteria;p__Bacteroidota;c__Bacteroidia;o__Bacteroidales;f__Bacteroidaceae;g__JAJQDI01;s__	d__Bacteria;p__Bacteroidota;c__Bacteroidia;o__Bacteroidales;f__Bacteroidaceae;g__JAJQDI01;s__	o__Bacteroidales (UID2654)	163	486	266	95.51	0.19	100	0.12	-4.49	0	4112813	0	31	31	212629	212629	132671	132671	437214	437214	47	2	82.6	11	3716	69	416	1	0	0	0	100	0.12	Gradient Boost (General Model)	11	0.826	212629	305.531	4112813	0.47	3716	31
S36_bin.13	S36	S36	Koala	illumina		d__Bacteria;p__Bacteroidota;c__Bacteroidia;o__Bacteroidales;f__Bacteroidaceae;g__JAJQDI01;s__	d__Bacteria;p__Bacteroidota;c__Bacteroidia;o__Bacteroidales;f__Bacteroidaceae;g__JAJQDI01;s__	k__Bacteria (UID203)	5449	104	58	75.86	1.72	96.52	1.01	-20.66	0	3731634	0	413	413	12664	12664	9035	9035	58465	58465	48	2.35	84.12	11	3414	53	50	1	0	0	0	96.52	1.01	Gradient Boost (General Model)	11	0.841	12664	307.236	3731634	0.48	3414	413
S19_bin.32	S19	S19	Squirrel glider	illumina		d__Bacteria;p__Bacteroidota;c__Bacteroidia;o__Bacteroidales;f__Bacteroidaceae;g__Mediterranea;s__Mediterranea ndongoniae	d__Bacteria;p__Bacteroidota;c__Bacteroidia;o__Bacteroidales;f__Bacteroidaceae;g__Bacteroides;s__Bacteroides ndongoniae	o__Bacteroidales (UID2657)	160	492	269	81.25	6.14	74.12	3.55	7.13	47.5	3242762	0	705	705	5558	5558	4599	4599	40943	40943	49.1	3.67	89.35	11	3116	119	339	31	3	0	0	74.12	3.55	Neural Network (Specific Model)	11	0.893	5558	310.279	3242762	0.49	3116	705
S5_bin.76	S5	S5	Northern brown bandicoot	illumina		d__Bacteria;p__Bacteroidota;c__Bacteroidia;o__Bacteroidales;f__Bacteroidaceae;g__Mediterranea;s__Mediterranea ndongoniae	d__Bacteria;p__Bacteroidota;c__Bacteroidia;o__Bacteroidales;f__Bacteroidaceae;g__Bacteroides;s__Bacteroides ndongoniae	o__Bacteroidales (UID2657)	160	492	269	88.6	0.7	86.68	0.21	1.92	20	3860933	0	91	91	64730	64730	42427	42427	217558	217558	47.7	3.01	88.86	11	3094	72	415	5	0	0	0	86.68	0.21	Neural Network (Specific Model)	11	0.889	64730	370.05	3860933	0.48	3094	91
S0463_combined_bin.67	S0463	S29	Mahogany glider	illumina	Yes	d__Bacteria;p__Bacteroidota;c__Bacteroidia;o__Bacteroidales;f__Bacteroidaceae;g__OM05-12;s__	d__Bacteria;p__Bacteroidota;c__Bacteroidia;o__Bacteroidales;f__Bacteroidaceae;g__OM05-12;s__	o__Bacteroidales (UID2654)	163	486	266	91.42	0.94	87.92	0.02	3.5	0	3146325	0	76	76	61085	61085	41399	41399	126347	126347	42.9	1.93	90.81	11	2515	42	440	4	0	0	0	87.92	0.02	Neural Network (Specific Model)	11	0.908	61085	379.231	3146325	0.43	2515	76
S12_bin.12	S12	S12	Yellow glider	illumina	Yes	d__Bacteria;p__Bacteroidota;c__Bacteroidia;o__Bacteroidales;f__Bacteroidaceae;g__Paraprevotella;s__Paraprevotella clara	d__Bacteria;p__Bacteroidota;c__Bacteroidia;o__Bacteroidales;f__Bacteroidaceae;g__Paraprevotella;s__Paraprevotella clara	o__Bacteroidales (UID2657)	160	492	269	93.73	1.31	97.6	2.13	-3.87	50	3504834	0	173	173	31151	31151	20259	20259	100405	100405	49.1	2.27	91.33	11	2747	52	432	8	0	0	0	97.6	2.13	Gradient Boost (General Model)	11	0.913	31151	388.89	3504834	0.49	2747	173
S13_bin.33	S13	S13	Squirrel glider	illumina	Yes	d__Bacteria;p__Bacteroidota;c__Bacteroidia;o__Bacteroidales;f__Bacteroidaceae;g__Phocaeicola;s__	d__Bacteria;p__Bacteroidota;c__Bacteroidia;o__Bacteroidales;f__Bacteroidaceae;g__Phocaeicola;s__	o__Bacteroidales (UID2657)	160	492	269	95.24	4.46	98.09	3.18	-2.85	0	5213511	0	151	151	61308	61308	34526	34526	164632	164632	46.3	3.22	89.54	11	4419	62	415	15	0	0	0	98.09	3.18	Neural Network (Specific Model)	11	0.895	61308	352.596	5213511	0.46	4419	151
S21_bin.28	S21	S21	Long-nosed potaroo	illumina	Yes	d__Bacteria;p__Bacteroidota;c__Bacteroidia;o__Bacteroidales;f__Bacteroidaceae;g__Phocaeicola;s__	d__Bacteria;p__Bacteroidota;c__Bacteroidia;o__Bacteroidales;f__Bacteroidaceae;g__Phocaeicola;s__	k__Bacteria (UID203)	5449	104	58	81.03	0	84.72	1.31	-3.69	0	2886197	0	179	179	27416	27416	16124	16124	91883	91883	47.6	2.2	89.92	11	2444	50	54	0	0	0	0	84.72	1.31	Neural Network (Specific Model)	11	0.899	27416	354.463	2886197	0.48	2444	179
S7485_combined_bin.47	S7485	S32	Eastern-grey kangaroo	illumina	Yes	d__Bacteria;p__Bacteroidota;c__Bacteroidia;o__Bacteroidales;f__Bacteroidaceae;g__Phocaeicola;s__	d__Bacteria;p__Bacteroidota;c__Bacteroidia;o__Bacteroidales;f__Bacteroidaceae;g__Phocaeicola;s__	k__Bacteria (UID203)	5449	104	58	51.36	3.45	56.56	2.61	-5.2	100	1626685	0	474	474	3656	3656	3431	3431	16751	16751	46.8	2.83	91.3	11	1779	70	32	2	0	0	0	56.56	2.61	Gradient Boost (General Model)	11	0.913	3656	278.651	1626685	0.47	1779	474
S18_bin.19	S18	S18	Squirrel glider	illumina		d__Bacteria;p__Bacteroidota;c__Bacteroidia;o__Bacteroidales;f__Bacteroidaceae;g__Phocaeicola;s__	d__Bacteria;p__Bacteroidota;c__Bacteroidia;o__Bacteroidales;f__Bacteroidaceae;g__Phocaeicola;s__	o__Bacteroidales (UID2657)	160	492	269	96.07	2.63	98.89	3.67	-2.82	53.85	5016652	0	145	145	67602	67602	34597	34597	150870	150870	46.5	2.11	89.68	11	4330	52	427	13	0	0	0	98.89	3.67	Neural Network (Specific Model)	11	0.897	67602	346.876	5016652	0.46	4330	145
S8_bin.84	S8	S8	Long-nosed potaroo	illumina		d__Bacteria;p__Bacteroidota;c__Bacteroidia;o__Bacteroidales;f__Bacteroidaceae;g__Phocaeicola;s__	d__Bacteria;p__Bacteroidota;c__Bacteroidia;o__Bacteroidales;f__Bacteroidaceae;g__Phocaeicola;s__	k__Bacteria (UID203)	5449	104	58	77.59	5.17	80.4	4.6	-2.81	20	2880958	0	417	417	9177	9177	6908	6908	54371	54371	47.8	2.71	90.06	11	2669	52	47	5	0	0	0	80.4	4.6	Neural Network (Specific Model)	11	0.9	9177	324.523	2880958	0.48	2669	417
S23_bin.9	S23	S23	Squirrel glider	illumina		d__Bacteria;p__Bacteroidota;c__Bacteroidia;o__Bacteroidales;f__Bacteroidaceae;g__Phocaeicola;s__Phocaeicola barnesiae	d__Bacteria;p__Bacteroidota;c__Bacteroidia;o__Bacteroidales;f__Bacteroidaceae;g__Phocaeicola;s__Phocaeicola barnesiae	k__Bacteria (UID203)	5449	104	58	77.93	3.45	83.96	2.72	-6.03	50	2786659	0	218	218	22559	22559	12782	12782	98181	98181	47.7	2.79	90.06	11	2434	51	51	2	0	0	0	83.96	2.72	Neural Network (Specific Model)	11	0.901	22559	344.044	2786659	0.48	2434	218
S18_bin.12	S18	S18	Squirrel glider	illumina		d__Bacteria;p__Bacteroidota;c__Bacteroidia;o__Bacteroidales;f__Bacteroidaceae;g__Phocaeicola;s__Phocaeicola coprocola	d__Bacteria;p__Bacteroidota;c__Bacteroidia;o__Bacteroidales;f__Bacteroidaceae;g__Phocaeicola;s__Phocaeicola coprocola	k__Bacteria (UID203)	5449	104	58	82.76	1.72	90.92	2.4	-8.16	100	4011917	0	182	182	48710	48710	22043	22043	146801	146801	40.6	3.02	89.03	11	3354	46	57	1	0	0	0	90.92	2.4	Neural Network (Specific Model)	11	0.89	48710	355.411	4011917	0.41	3354	182
S5_bin.38	S5	S5	Northern brown bandicoot	illumina		d__Bacteria;p__Bacteroidota;c__Bacteroidia;o__Bacteroidales;f__Bacteroidaceae;g__Phocaeicola;s__Phocaeicola coprocola	d__Bacteria;p__Bacteroidota;c__Bacteroidia;o__Bacteroidales;f__Bacteroidaceae;g__Phocaeicola;s__Phocaeicola coprocola	o__Bacteroidales (UID2657)	160	491	268	91.99	1.18	88.22	2.24	3.77	36.36	3279830	0	105	105	54698	54698	31236	31236	146823	146823	40.8	2.02	89.66	11	2664	66	414	11	0	0	0	88.22	2.24	Neural Network (Specific Model)	11	0.897	54698	368.3	3279830	0.41	2664	105
S7_bin.17	S7	S7	Northern brown bandicoot	illumina		d__Bacteria;p__Bacteroidota;c__Bacteroidia;o__Bacteroidales;f__Bacteroidaceae;g__Phocaeicola;s__Phocaeicola coprocola	d__Bacteria;p__Bacteroidota;c__Bacteroidia;o__Bacteroidales;f__Bacteroidaceae;g__Phocaeicola;s__Phocaeicola coprocola	o__Bacteroidales (UID2657)	160	491	268	86.1	1.87	83.06	1.19	3.04	16.67	3148716	0	143	143	43398	43398	22018	22018	116381	116381	41	1.46	89.14	11	2612	87	398	6	0	0	0	83.06	1.19	Neural Network (Specific Model)	11	0.891	43398	358.589	3148716	0.41	2612	143
S0093_combined_bin.18	S0093	S28	Common wombat	illumina		d__Bacteria;p__Bacteroidota;c__Bacteroidia;o__Bacteroidales;f__Bacteroidaceae;g__Phocaeicola;s__Phocaeicola faecalis	d__Bacteria;p__Bacteroidota;c__Bacteroidia;o__Bacteroidales;f__Bacteroidaceae;g__Phocaeicola;s__Phocaeicola faecalis	o__Bacteroidales (UID2657)	160	492	269	95.89	1.86	93.13	0.05	2.76	33.33	3978759	0	92	92	75593	75593	43247	43247	331211	331211	43	1.74	89.94	11	3299	55	431	6	0	0	0	93.13	0.05	Neural Network (Specific Model)	11	0.899	75593	362.009	3978759	0.43	3299	92
S12_bin.37	S12	S12	Yellow glider	illumina		d__Bacteria;p__Bacteroidota;c__Bacteroidia;o__Bacteroidales;f__Bacteroidaceae;g__Phocaeicola;s__Phocaeicola plebeius_A	d__Bacteria;p__Bacteroidota;c__Bacteroidia;o__Bacteroidales;f__Bacteroidaceae;g__Phocaeicola;s__Phocaeicola plebeius_A	o__Bacteroidales (UID2657)	160	491	268	87.81	0.56	84.81	0.02	3	0	3308491	0	73	73	74839	74839	45321	45321	349210	349210	45.1	2.58	91.33	11	2821	46	443	2	0	0	0	84.81	0.02	Neural Network (Specific Model)	11	0.913	74839	357.503	3308491	0.45	2821	73
S13_bin.51	S13	S13	Squirrel glider	illumina		d__Bacteria;p__Bacteroidota;c__Bacteroidia;o__Bacteroidales;f__Bacteroidaceae;g__Phocaeicola;s__Phocaeicola plebeius_A	d__Bacteria;p__Bacteroidota;c__Bacteroidia;o__Bacteroidales;f__Bacteroidaceae;g__Phocaeicola;s__Phocaeicola plebeius_A	o__Bacteroidales (UID2657)	160	491	268	96.05	6.39	92.88	4.31	3.17	22.22	3620643	0	100	100	57950	57950	36206	36206	167878	167878	45	2.36	91.44	11	3025	52	407	30	2	0	0	92.88	4.31	Neural Network (Specific Model)	11	0.914	57950	365.279	3620643	0.45	3025	100
S23_bin.6	S23	S23	Squirrel glider	illumina		d__Bacteria;p__Bacteroidota;c__Bacteroidia;o__Bacteroidales;f__Bacteroidaceae;g__Phocaeicola;s__Phocaeicola plebeius_A	d__Bacteria;p__Bacteroidota;c__Bacteroidia;o__Bacteroidales;f__Bacteroidaceae;g__Phocaeicola;s__Phocaeicola plebeius_A	o__Bacteroidales (UID2657)	160	491	268	86.78	4.09	85.93	3.48	0.85	44.44	3190313	0	93	93	63768	63768	34304	34304	168449	168449	44.8	2.17	91.35	11	2631	84	380	27	0	0	0	85.93	3.48	Neural Network (Specific Model)	11	0.913	63768	369.615	3190313	0.45	2631	93
S16_bin.19	S16	S16	Yellow glider	illumina		d__Bacteria;p__Bacteroidota;c__Bacteroidia;o__Bacteroidales;f__Bacteroidaceae;g__Phocaeicola;s__Phocaeicola sp902388365	d__Bacteria;p__Bacteroidota;c__Bacteroidia;o__Bacteroidales;f__Bacteroidaceae;g__Phocaeicola;s__Phocaeicola sp902388365	k__Bacteria (UID203)	5449	104	58	51.72	0	66.33	0.09	-14.61	0	3723201	0	93	93	76004	76004	40034	40034	249057	249057	43.7	2.05	89.89	11	2921	70	34	0	0	0	0	66.33	0.09	Neural Network (Specific Model)	11	0.899	76004	382.375	3723201	0.44	2921	93
S37_bin.12	S37	S37	Rufous bettong	illumina		d__Bacteria;p__Bacteroidota;c__Bacteroidia;o__Bacteroidales;f__Bacteroidaceae;g__Phocaeicola;s__Phocaeicola sp902388365	d__Bacteria;p__Bacteroidota;c__Bacteroidia;o__Bacteroidales;f__Bacteroidaceae;g__Phocaeicola;s__Phocaeicola sp902388365	o__Bacteroidales (UID2657)	160	492	269	91.31	2.08	93.46	3.56	-2.15	10	6188452	0	632	632	15055	15055	9791	9791	77627	77627	42.3	3.54	89.67	11	5341	74	410	7	1	0	0	93.46	3.56	Neural Network (Specific Model)	11	0.897	15055	346.776	6188452	0.42	5341	632
S12_bin.31	S12	S12	Yellow glider	illumina		d__Bacteria;p__Bacteroidota;c__Bacteroidia;o__Bacteroidales;f__Bacteroidaceae;g__Phocaeicola;s__Phocaeicola vulgatus	d__Bacteria;p__Bacteroidota;c__Bacteroidia;o__Bacteroidales;f__Bacteroidaceae;g__Phocaeicola;s__Phocaeicola vulgatus	o__Bacteroidales (UID2657)	160	492	269	66.45	0.12	63.84	0.08	2.61	0	2961960	0	38	38	154301	154301	77946	77946	382135	382135	42	1.73	90.46	11	2310	170	321	1	0	0	0	63.84	0.08	Neural Network (Specific Model)	11	0.905	154301	387.063	2961960	0.42	2310	38
S0463_combined_bin.11	S0463	S29	Mahogany glider	illumina		d__Bacteria;p__Bacteroidota;c__Bacteroidia;o__Bacteroidales;f__Bacteroidaceae;g__Prevotella;s__	d__Bacteria;p__Bacteroidota;c__Bacteroidia;o__Bacteroidales;f__Bacteroidaceae;g__Prevotella;s__	o__Bacteroidales (UID2716)	92	487	270	54.81	0	54.14	0.05	0.67	0	2067869	0	36	36	91720	91720	57440	57440	276924	276924	49.1	1.87	85.15	11	1582	196	291	0	0	0	0	54.14	0.05	Neural Network (Specific Model)	11	0.851	91720	371.418	2067869	0.49	1582	36
S0463_combined_bin.13	S0463	S29	Mahogany glider	illumina	Yes	d__Bacteria;p__Bacteroidota;c__Bacteroidia;o__Bacteroidales;f__Bacteroidaceae;g__Prevotella;s__	d__Bacteria;p__Bacteroidota;c__Bacteroidia;o__Bacteroidales;f__Bacteroidaceae;g__Prevotella;s__	g__Prevotella (UID2724)	55	567	296	96.28	2.87	99.77	0.02	-3.49	0	3183097	0	92	92	53680	53680	34598	34598	173884	173884	47.2	2.25	89.19	11	2704	15	544	7	0	1	0	99.77	0.02	Neural Network (Specific Model)	11	0.892	53680	350.622	3183097	0.47	2704	92
S1_bin.27	S1	S1	Rufous bettong	illumina	Yes	d__Bacteria;p__Bacteroidota;c__Bacteroidia;o__Bacteroidales;f__Bacteroidaceae;g__Prevotella;s__	d__Bacteria;p__Bacteroidota;c__Bacteroidia;o__Bacteroidales;f__Bacteroidaceae;g__Prevotella;s__	o__Bacteroidales (UID2716)	92	487	270	90.16	1.3	88.17	0.44	1.99	66.67	2906735	0	151	151	30992	30992	19249	19249	88030	88030	48.2	2.93	91.19	11	2515	86	395	6	0	0	0	88.17	0.44	Neural Network (Specific Model)	11	0.912	30992	351.892	2906735	0.48	2515	151
S10_bin.150	S10	S10	Lumholtz's tree kangaroo	illumina	Yes	d__Bacteria;p__Bacteroidota;c__Bacteroidia;o__Bacteroidales;f__Bacteroidaceae;g__Prevotella;s__	d__Bacteria;p__Bacteroidota;c__Bacteroidia;o__Bacteroidales;f__Bacteroidaceae;g__Prevotella;s__	o__Bacteroidales (UID2657)	160	492	269	62.23	0	62.61	0.03	-0.38	0	1981184	0	54	54	57645	57645	36688	36688	213906	213906	48.7	1.81	86.47	11	1525	153	339	0	0	0	0	62.61	0.03	Neural Network (Specific Model)	11	0.865	57645	374.915	1981184	0.49	1525	54
S10_bin.36	S10	S10	Lumholtz's tree kangaroo	illumina	Yes	d__Bacteria;p__Bacteroidota;c__Bacteroidia;o__Bacteroidales;f__Bacteroidaceae;g__Prevotella;s__	d__Bacteria;p__Bacteroidota;c__Bacteroidia;o__Bacteroidales;f__Bacteroidaceae;g__Prevotella;s__	o__Bacteroidales (UID2716)	92	487	270	95.99	2.08	92.47	3.89	3.52	28.57	4459565	0	176	176	47556	47556	25338	25338	136074	136074	47.5	2.96	89.74	11	3647	54	426	7	0	0	0	92.47	3.89	Neural Network (Specific Model)	11	0.897	47556	366.315	4459565	0.48	3647	176
S13_bin.59	S13	S13	Squirrel glider	illumina	Yes	d__Bacteria;p__Bacteroidota;c__Bacteroidia;o__Bacteroidales;f__Bacteroidaceae;g__Prevotella;s__	d__Bacteria;p__Bacteroidota;c__Bacteroidia;o__Bacteroidales;f__Bacteroidaceae;g__Prevotella;s__	k__Bacteria (UID203)	5449	104	58	62.07	0	67.63	0.17	-5.56	0	2016296	0	53	53	54778	54778	38043	38043	117001	117001	54.5	1.79	88.57	11	1556	64	40	0	0	0	0	67.63	0.17	Neural Network (Specific Model)	11	0.886	54778	383.024	2016296	0.55	1556	53
S14_bin.2	S14	S14	Greater glider	illumina	Yes	d__Bacteria;p__Bacteroidota;c__Bacteroidia;o__Bacteroidales;f__Bacteroidaceae;g__Prevotella;s__	d__Bacteria;p__Bacteroidota;c__Bacteroidia;o__Bacteroidales;f__Bacteroidaceae;g__Prevotella;s__	o__Bacteroidales (UID2657)	160	492	269	81.74	5.74	77.11	3.11	4.63	53.85	1565710	0	303	303	7335	7335	5167	5167	22289	22289	49.7	2.35	95.02	11	1602	97	377	14	4	0	0	77.11	3.11	Neural Network (Specific Model)	11	0.95	7335	310.369	1565710	0.5	1602	303
S14_bin.9	S14	S14	Greater glider	illumina	Yes	d__Bacteria;p__Bacteroidota;c__Bacteroidia;o__Bacteroidales;f__Bacteroidaceae;g__Prevotella;s__	d__Bacteria;p__Bacteroidota;c__Bacteroidia;o__Bacteroidales;f__Bacteroidaceae;g__Prevotella;s__	o__Bacteroidales (UID2716)	92	487	270	90	0.37	86.99	0.03	3.01	100	1927331	0	228	228	11419	11419	8453	8453	29730	29730	55.5	1.57	87.26	11	1541	40	446	1	0	0	0	86.99	0.03	Neural Network (Specific Model)	11	0.872	11419	364.298	1927331	0.55	1541	228
S15_bin.10	S15	S15	Squirrel glider	illumina	Yes	d__Bacteria;p__Bacteroidota;c__Bacteroidia;o__Bacteroidales;f__Bacteroidaceae;g__Prevotella;s__	d__Bacteria;p__Bacteroidota;c__Bacteroidia;o__Bacteroidales;f__Bacteroidaceae;g__Prevotella;s__	o__Bacteroidales (UID2716)	92	487	270	96.79	0.31	99.28	0.83	-2.49	0	3224450	0	61	61	91117	91117	52859	52859	250009	250009	50	3.2	88.17	11	2619	11	474	2	0	0	0	99.28	0.83	Neural Network (Specific Model)	11	0.882	91117	362.318	3224450	0.5	2619	61
S16_bin.25	S16	S16	Yellow glider	illumina	Yes	d__Bacteria;p__Bacteroidota;c__Bacteroidia;o__Bacteroidales;f__Bacteroidaceae;g__Prevotella;s__	d__Bacteria;p__Bacteroidota;c__Bacteroidia;o__Bacteroidales;f__Bacteroidaceae;g__Prevotella;s__	o__Bacteroidales (UID2716)	92	487	270	96.3	0.09	90.35	0.07	5.95	0	3155355	0	46	46	124013	124013	68594	68594	383162	383162	47.5	2.56	85.4	11	2553	14	472	1	0	0	0	90.35	0.07	Neural Network (Specific Model)	11	0.854	124013	352.315	3155355	0.48	2553	46
S17_bin.30	S17	S17	Greater glider	illumina	Yes	d__Bacteria;p__Bacteroidota;c__Bacteroidia;o__Bacteroidales;f__Bacteroidaceae;g__Prevotella;s__	d__Bacteria;p__Bacteroidota;c__Bacteroidia;o__Bacteroidales;f__Bacteroidaceae;g__Prevotella;s__	o__Bacteroidales (UID2657)	160	492	269	94.72	0.93	87.13	0.76	7.59	66.67	2143096	0	134	134	37152	37152	15993	15993	227587	227587	37.3	1.62	90.66	11	1901	32	457	3	0	0	0	87.13	0.76	Neural Network (Specific Model)	11	0.907	37152	341.025	2143096	0.37	1901	134
S19_bin.7	S19	S19	Squirrel glider	illumina	Yes	d__Bacteria;p__Bacteroidota;c__Bacteroidia;o__Bacteroidales;f__Bacteroidaceae;g__Prevotella;s__	d__Bacteria;p__Bacteroidota;c__Bacteroidia;o__Bacteroidales;f__Bacteroidaceae;g__Prevotella;s__	o__Bacteroidales (UID2716)	92	487	270	66.76	0	68.31	0.04	-1.55	0	2589877	0	72	72	70632	70632	35970	35970	177539	177539	48.9	2.26	85.22	11	2068	142	345	0	0	0	0	68.31	0.04	Neural Network (Specific Model)	11	0.852	70632	356.478	2589877	0.49	2068	72
S21_bin.23	S21	S21	Long-nosed potaroo	illumina	Yes	d__Bacteria;p__Bacteroidota;c__Bacteroidia;o__Bacteroidales;f__Bacteroidaceae;g__Prevotella;s__	d__Bacteria;p__Bacteroidota;c__Bacteroidia;o__Bacteroidales;f__Bacteroidaceae;g__Prevotella;s__	o__Bacteroidales (UID2716)	92	487	270	79.63	0.19	79.92	0.05	-0.29	0	2453864	0	53	53	62515	62515	46299	46299	184270	184270	54.7	1.78	87.43	11	1937	75	411	1	0	0	0	79.92	0.05	Neural Network (Specific Model)	11	0.874	62515	369.561	2453864	0.55	1937	53
S21_bin.44	S21	S21	Long-nosed potaroo	illumina	Yes	d__Bacteria;p__Bacteroidota;c__Bacteroidia;o__Bacteroidales;f__Bacteroidaceae;g__Prevotella;s__	d__Bacteria;p__Bacteroidota;c__Bacteroidia;o__Bacteroidales;f__Bacteroidaceae;g__Prevotella;s__	k__Bacteria (UID203)	5449	104	58	51.72	0	50.87	0.1	0.85	0	1877075	0	76	76	35385	35385	24698	24698	99190	99190	50.1	1.87	89.79	11	1472	70	34	0	0	0	0	50.87	0.1	Neural Network (Specific Model)	11	0.898	35385	382.094	1877075	0.5	1472	76
S5_bin.20	S5	S5	Northern brown bandicoot	illumina	Yes	d__Bacteria;p__Bacteroidota;c__Bacteroidia;o__Bacteroidales;f__Bacteroidaceae;g__Prevotella;s__	d__Bacteria;p__Bacteroidota;c__Bacteroidia;o__Bacteroidales;f__Bacteroidaceae;g__Prevotella;s__	o__Bacteroidales (UID2716)	92	487	270	79.25	0.74	79.21	0.49	0.04	0	2427234	0	59	59	76821	76821	41139	41139	161321	161321	49.1	2.32	91.24	11	2135	106	379	2	0	0	0	79.21	0.49	Neural Network (Specific Model)	11	0.912	76821	346.382	2427234	0.49	2135	59
S5_bin.23	S5	S5	Northern brown bandicoot	illumina	Yes	d__Bacteria;p__Bacteroidota;c__Bacteroidia;o__Bacteroidales;f__Bacteroidaceae;g__Prevotella;s__	d__Bacteria;p__Bacteroidota;c__Bacteroidia;o__Bacteroidales;f__Bacteroidaceae;g__Prevotella;s__	g__Prevotella (UID2724)	55	567	296	85.01	1.69	87.21	0.12	-2.2	0	3117500	0	84	84	60625	60625	37113	37113	158532	158532	46.5	3.06	89.74	11	2505	86	477	3	1	0	0	87.21	0.12	Neural Network (Specific Model)	11	0.897	60625	372.608	3117500	0.46	2505	84
S5_bin.62	S5	S5	Northern brown bandicoot	illumina	Yes	d__Bacteria;p__Bacteroidota;c__Bacteroidia;o__Bacteroidales;f__Bacteroidaceae;g__Prevotella;s__	d__Bacteria;p__Bacteroidota;c__Bacteroidia;o__Bacteroidales;f__Bacteroidaceae;g__Prevotella;s__Prevotella sp902477645	g__Prevotella (UID2721)	65	530	280	93.25	0.89	91.14	0.13	2.11	0	3284381	0	81	81	71531	71531	40547	40547	190836	190836	46.4	1.43	89.23	11	2734	36	486	8	0	0	0	91.14	0.13	Neural Network (Specific Model)	11	0.892	71531	357.923	3284381	0.46	2734	81
S7_bin.61	S7	S7	Northern brown bandicoot	illumina	Yes	d__Bacteria;p__Bacteroidota;c__Bacteroidia;o__Bacteroidales;f__Bacteroidaceae;g__Prevotella;s__	d__Bacteria;p__Bacteroidota;c__Bacteroidia;o__Bacteroidales;f__Bacteroidaceae;g__Prevotella;s__	o__Bacteroidales (UID2657)	160	492	269	65.76	0.93	61.72	0.11	4.04	50	1768485	0	149	149	16474	16474	11869	11869	53535	53535	48.1	2.88	85.66	11	1453	202	286	4	0	0	0	61.72	0.11	Neural Network (Specific Model)	11	0.857	16474	347.9	1768485	0.48	1453	149
S7485_combined_bin.48	S7485	S32	Eastern-grey kangaroo	illumina	Yes	d__Bacteria;p__Bacteroidota;c__Bacteroidia;o__Bacteroidales;f__Bacteroidaceae;g__Prevotella;s__	d__Bacteria;p__Bacteroidota;c__Bacteroidia;o__Bacteroidales;f__Bacteroidaceae;g__Prevotella;s__	o__Bacteroidales (UID2716)	92	487	270	91.66	2.04	83.78	0.84	7.88	100	2455298	0	312	312	10988	10988	7869	7869	45563	45563	47.3	2.03	88.77	11	2150	46	435	6	0	0	0	83.78	0.84	Neural Network (Specific Model)	11	0.888	10988	338.42	2455298	0.47	2150	312
S12_bin.25	S12	S12	Yellow glider	illumina		d__Bacteria;p__Bacteroidota;c__Bacteroidia;o__Bacteroidales;f__Bacteroidaceae;g__Prevotella;s__	d__Bacteria;p__Bacteroidota;c__Bacteroidia;o__Bacteroidales;f__Bacteroidaceae;g__Prevotella;s__	g__Prevotella (UID2724)	55	567	296	49.91	1.44	52.68	0.03	-2.77	0	1829368	0	50	50	57556	57556	36587	36587	101627	101627	47.3	1.94	89.58	11	1533	263	300	3	1	0	0	52.68	0.03	Neural Network (Specific Model)	11	0.896	57556	357.006	1829368	0.47	1533	50
S12_bin.46	S12	S12	Yellow glider	illumina		d__Bacteria;p__Bacteroidota;c__Bacteroidia;o__Bacteroidales;f__Bacteroidaceae;g__Prevotella;s__	d__Bacteria;p__Bacteroidota;c__Bacteroidia;o__Bacteroidales;f__Bacteroidaceae;g__Prevotella;s__	o__Bacteroidales (UID2716)	92	487	270	60.83	0	60.61	0.06	0.22	0	2452505	0	42	42	119218	119218	58392	58392	216802	216802	49	1.88	85.26	11	1924	167	320	0	0	0	0	60.61	0.06	Neural Network (Specific Model)	11	0.853	119218	362.866	2452505	0.49	1924	42
S13_bin.19	S13	S13	Squirrel glider	illumina		d__Bacteria;p__Bacteroidota;c__Bacteroidia;o__Bacteroidales;f__Bacteroidaceae;g__Prevotella;s__	d__Bacteria;p__Bacteroidota;c__Bacteroidia;o__Bacteroidales;f__Bacteroidaceae;g__Prevotella;s__	o__Bacteroidales (UID2716)	92	487	270	91.36	0.39	88.89	0.2	2.47	0	2967142	0	49	49	71835	71835	60553	60553	246187	246187	49.9	2.44	88.09	11	2410	34	451	2	0	0	0	88.89	0.2	Neural Network (Specific Model)	11	0.881	71835	361.948	2967142	0.5	2410	49
S15_bin.2	S15	S15	Squirrel glider	illumina		d__Bacteria;p__Bacteroidota;c__Bacteroidia;o__Bacteroidales;f__Bacteroidaceae;g__Prevotella;s__	d__Bacteria;p__Bacteroidota;c__Bacteroidia;o__Bacteroidales;f__Bacteroidaceae;g__Prevotella;s__	o__Bacteroidales (UID2716)	92	487	270	59.35	0.12	60.54	0	-1.19	100	2315111	0	70	70	58127	58127	33073	33073	198902	198902	49.4	2.1	85.34	11	1826	184	302	1	0	0	0	60.54	0	Neural Network (Specific Model)	11	0.853	58127	361.24	2315111	0.49	1826	70
S16_bin.48	S16	S16	Yellow glider	illumina		d__Bacteria;p__Bacteroidota;c__Bacteroidia;o__Bacteroidales;f__Bacteroidaceae;g__Prevotella;s__	d__Bacteria;p__Bacteroidota;c__Bacteroidia;o__Bacteroidales;f__Bacteroidaceae;g__Prevotella;s__	k__Bacteria (UID203)	5449	104	58	43.1	0	50.81	0.05	-7.71	0	1514630	0	39	39	57372	57372	38836	38836	173326	173326	47	1.58	88.77	11	1290	75	29	0	0	0	0	50.81	0.05	Neural Network (Specific Model)	11	0.888	57372	348.043	1514630	0.47	1290	39
S17_bin.21	S17	S17	Greater glider	illumina		d__Bacteria;p__Bacteroidota;c__Bacteroidia;o__Bacteroidales;f__Bacteroidaceae;g__Prevotella;s__	d__Bacteria;p__Bacteroidota;c__Bacteroidia;o__Bacteroidales;f__Bacteroidaceae;g__Prevotella;s__	o__Bacteroidales (UID2716)	92	487	270	81.5	0.14	88.91	0.24	-7.41	50	1757292	0	350	350	5980	5980	5020	5020	23355	23355	55.6	1.57	89.5	11	1493	72	413	2	0	0	0	88.91	0.24	Gradient Boost (General Model)	11	0.895	5980	351.587	1757292	0.56	1493	350
[truncated: 1,780 more rows]
[truncated: 20 more columns]

## Sheet: S9
Table S9. Differential hydrogen metabolism enzymes between marsupials and high-methane hosts
Gene	sPLS-DA value	Frequency	Group enriched	Function	Pathway (HydDB)
[truncated: 12 more rows]

## Sheet: S10
Table S10. Methane emission prediction based on sPLS-DA model
sample	prediction	family	sample	group
S10	high	Macropodidae	LTK1	marsupial
S31	high	Macropodidae	RLP1	marsupial
[truncated: 73 more rows]

[truncated: 3 more sheets: S11, S12, S13]
